# Supplementary material for: Cancer type-dependent genetic interactions between cancer driver alterations indicate plasticity of epistasis across cell types
Source: Mol Syst Biol. 2015 Jul 30;11(7):824. doi: 10.15252/msb.20156102 (PMC4547852; doi:10.15252/msb.20156102)
Supplement: Supplementary file 2 [file msb0011-0824-sd2.xlsx]

## Sheet: Sheet1
Table EV1. The number of tumors, tested genomic alterations, and tested pairs of alterations for each cancer types.
Cancer type	Sample size	No. tested alterations	No. tested pairs
Pan-Cancer	3164	86	3585
BLCA	95	102	5095
BRCA_Basal	76	106	5430
BRCA_Her2	44	138	9328
BRCA_LumA	219	45	950
BRCA_LumB	88	93	4189
BRCA_Other	34	92	4120
COADREAD_MSI	66	99	4850
COADREAD_MSS	132	43	879
COADREAD_Ultra	11	93	4278
COADREAD_Other	278	41	794
GBM	215	31	450
HNSC	299	84	3418
KIRC	374	17	130
LAML	164	29	399
LUAD	223	87	3671
LUSC	182	120	7025
OV	432	113	6158
UCEC_Low-CNA	89	29	396
UCEC_MSI	65	35	595
UCEC_Serous	56	100	4826
UCEC_Ultra	12	92	4186
UCEC_Other	10	39	733
