# Supplementary material for: Cancer type-dependent genetic interactions between cancer driver alterations indicate plasticity of epistasis across cell types
Source: Mol Syst Biol. 2015 Jul 30;11(7):824. doi: 10.15252/msb.20156102 (PMC4547852; doi:10.15252/msb.20156102)
Supplement: Supplementary file 3 [file msb0011-0824-sd3.xlsx]

## Sheet: Sheet1
Table EV2. Alteration frequencies of genomic events in all samples (pan-cancer) and for each of 22 separate cancer types.
Functional alteration	Type	Genes	BLCA	GBM	HNSC	KIRC	LAML	LUAD	LUSC	OV	BRCA_Her2	BRCA_LumA	BRCA_LumB	BRCA_Basal	BRCA_Other	COADREAD_MSI	COADREAD_Ultra	COADREAD_MSS	COADREAD_Other	UCEC_Low-CNA	UCEC_MSI	UCEC_Ultra	UCEC_Serous	UCEC_Other	Pan-Cancer	No.tested cancer types	Tested cancer types
17p13(LOC100130950)_Amp	AMPLIFICATION	LOC100130950	0	0	0	0	0	0	0	0	0	0	0	0	0	0	0	0	0	0	0	0	0	0	0	0
10q21(PRKG1)_Del	DELETION	PRKG1,MIR605,CSTF2T	0	0.0233	0	0	0	0	0	0	0	0	0.0227	0.0132	0	0.0152	0.0909	0.0152	0.0072	0	0	0	0.0357	0	0.0051	4	GBM / BRCA_LumB / COADREAD_Ultra / UCEC_Serous
Xp11(KDM6A)_Del	DELETION	KDM6A	0	0	0.0502	0	0	0.009	0.033	0	0	0.0046	0	0.0395	0	0	0	0	0	0	0	0	0.0536	0	0.0095	4	HNSC / LUSC / BRCA_Basal / UCEC_Serous
CDKN2A_Mut	MUTATION	CDKN2A	0.0421	0.014	0.2007	0.0053	0	0.0269	0.1319	0	0	0	0	0	0	0	0	0	0	0.0112	0	0	0	0	0.0316	5	BLCA / HNSC / LUAD / LUSC / Pan-Cancer
22q13(LOC339685)_Del	DELETION	LOC339685,LOC100144603,CHKB,SBF1,PPP6R2,MAPK11,PLXNB2,TRABD,BRD1,LMF2,SELO,ACR,LOC284933,RPL23AP82,CPT1B,ZBED4,KLHDC7B,FAM19A5,PIM3,ODF3B,MAPK12,MAPK8IP2,PANX2,CN5H6.4,NCAPH2,C22orf34,ARSA,CRELD2,MLC1,CHKB-CPT1B,MOV10L1,LOC90834,ADM2,RABL2B,IL17REL,FAM116B,ALG12,SCO2,TUBGCP6,TYMP,HDAC10,SHANK3,TTC38,MIOX	0.0316	0	0	0	0.0244	0.0269	0	0.1088	0.0227	0.0091	0.0114	0.0132	0	0.0152	0	0.0227	0.0144	0.0337	0.0154	0	0.0893	0	0.0259	9	BLCA / LAML / LUAD / OV / BRCA_Her2 / COADREAD_MSS / UCEC_Low-CNA / UCEC_Serous / Pan-Cancer
19q12(CCNE1)_Amp	AMPLIFICATION	LOC148145,C19orf12,CCNE1	0.1684	0	0	0	0	0.0269	0.0769	0.2153	0	0.0137	0.0341	0.1711	0.0294	0	0	0	0	0	0	0	0.2857	0	0.0521	9	BLCA / LUAD / LUSC / OV / BRCA_LumB / BRCA_Basal / BRCA_Other / UCEC_Serous / Pan-Cancer
12p12(CASC1)_Amp	AMPLIFICATION	CASC1,KRAS,IFLTD1	0	0	0.0167	0	0	0.0628	0.0549	0.1412	0.0455	0.0091	0	0.0789	0.0294	0	0	0	0	0.0112	0.0154	0	0.0536	0	0.0335	8	LUAD / LUSC / OV / BRCA_Her2 / BRCA_Basal / BRCA_Other / UCEC_Serous / Pan-Cancer
2q36(ATG4B)_Del	DELETION	ATG4B,SNED1,D2HGDH,PPP1R7,PASK,KCNJ13,ING5,CUL3,GPR35,GPC1,KIF1A,AP1S3,THAP4,MYEOV2,HDLBP,STK25,PRR21,OR6B3,ANKMY1,OR6B2,AGXT,CAPN10,DUSP28,C2orf85,PDCD1,SEPT2,DTYMK,BOK-AS1,PP14571,MTERFD2,NEU4,LOC728323,AQP12A,ANO7,RNPEPL1,GIGYF2,AQP12B,LOC200772,MIR149,FARP2,GAL3ST2,C2orf54,AGAP1,OTOS,BOK	0.0316	0	0.0368	0.0027	0	0.0045	0.033	0.0162	0.0227	0.0137	0.0114	0.0658	0.0588	0	0	0	0	0	0	0	0	0	0.013	6	BLCA / HNSC / LUSC / BRCA_Her2 / BRCA_Basal / BRCA_Other
PTEN_Mut	MUTATION	PTEN	0.0211	0.2047	0.0134	0.0348	0	0.009	0.0659	0.0116	0.0227	0.0457	0.0455	0	0.0294	0.1364	0.4545	0.053	0.0072	0.7528	0.8154	0.9167	0.1071	0.7	0.0838	17	BLCA / GBM / KIRC / LUSC / BRCA_Her2 / BRCA_LumA / BRCA_LumB / BRCA_Other / COADREAD_MSI / COADREAD_Ultra / COADREAD_MSS / UCEC_Low-CNA / UCEC_MSI / UCEC_Ultra / UCEC_Serous / UCEC_Other / Pan-Cancer
2p23(FOSL2)_Amp	AMPLIFICATION	FOSL2,PLB1	0	0	0	0	0	0	0.011	0.0509	0	0	0	0.0263	0.0294	0	0	0	0	0	0	0	0.2143	0	0.0123	4	OV / BRCA_Basal / BRCA_Other / UCEC_Serous
EGFR_Mut	MUTATION	EGFR	0	0.1256	0.01	0.008	0	0.1211	0.022	0.0046	0	0	0	0	0	0.0152	0	0	0.0036	0	0	0.0833	0	0	0.0218	5	GBM / LUAD / LUSC / UCEC_Ultra / Pan-Cancer
SDK1_Mut	MUTATION	SDK1	0.0105	0.0047	0.0067	0.008	0.0061	0	0.0055	0	0	0.0046	0	0	0	0.0606	0.0909	0.0076	0.0216	0.0112	0.0154	0.0833	0	0	0.0079	4	COADREAD_MSI / COADREAD_Ultra / COADREAD_Other / UCEC_Ultra
CTNNB1_Mut	MUTATION	CTNNB1	0.0316	0	0.0067	0	0	0.0269	0.0055	0.0023	0	0	0	0	0	0.0758	0.2727	0.0303	0.0072	0.5281	0.1692	0	0.0179	0.3	0.0281	9	BLCA / LUAD / COADREAD_MSI / COADREAD_Ultra / COADREAD_MSS / UCEC_Low-CNA / UCEC_MSI / UCEC_Other / Pan-Cancer
3p25(PPARG)_Amp	AMPLIFICATION	PPARG	0.1684	0	0	0	0	0	0	0	0	0	0	0	0	0	0	0	0	0	0	0	0	0	0.0051	1	BLCA
14q23(GPHN)_Del	DELETION	GPHN	0	0	0	0	0	0	0	0	0.0227	0	0	0.0132	0	0	0	0	0	0	0	0	0	0	0.0006	1	BRCA_Her2
11q23(BTG4)_Del	DELETION	BTG4,MIR34C,POU2AF1,LOC100132078,MIR34B	0	0	0.0234	0	0	0	0	0	0	0	0	0	0	0	0	0	0	0	0	0	0	0	0.0022	1	HNSC
FAM38B_Mut	MUTATION	FAM38B	0	0	0	0	0	0.0135	0	0.0046	0	0	0	0	0	0	0	0	0	0	0	0.0833	0	0	0.0019	1	UCEC_Ultra
11q13(CCND1)_Amp	AMPLIFICATION	CCND1,ORAOV1,ANO1	0.1368	0	0.2809	0	0.0061	0.0359	0.1264	0.0671	0.1818	0.2055	0.3409	0.0789	0.2059	0	0	0	0	0.0337	0.0154	0	0.0357	0	0.0822	13	BLCA / HNSC / LUAD / LUSC / OV / BRCA_Her2 / BRCA_LumA / BRCA_LumB / BRCA_Basal / BRCA_Other / UCEC_Low-CNA / UCEC_Serous / Pan-Cancer
KAT2B_Mut	MUTATION	KAT2B	0	0	0	0.008	0	0.0045	0	0	0	0	0	0	0	0	0.1818	0.0076	0	0	0	0.1667	0	0	0.0028	2	COADREAD_Ultra / UCEC_Ultra
4q31(PPID)_Amp	AMPLIFICATION	PPID,ETFDH,RAPGEF2,C4orf45,FNIP2	0	0	0	0.0053	0	0	0	0	0.0227	0	0	0.0132	0	0	0	0	0	0	0	0	0	0	0.0013	1	BRCA_Her2
FGFR2_Mut	MUTATION	FGFR2	0	0	0	0	0	0.009	0.0055	0.0023	0	0	0.0227	0.0132	0	0.0303	0.0909	0	0	0.1011	0.1077	0	0.0536	0.1	0.0095	7	BRCA_LumB / COADREAD_MSI / COADREAD_Ultra / UCEC_Low-CNA / UCEC_MSI / UCEC_Serous / UCEC_Other
1p21(LOC100128787)_Del	DELETION	LOC100128787	0	0	0	0	0	0	0	0	0	0	0	0	0	0	0	0	0	0	0	0	0	0	0	0
GATA6_Mut	MUTATION	GATA6	0	0	0.0033	0	0	0	0.0055	0	0	0	0	0	0	0	0	0.0076	0	0	0	0.0833	0	0	0.0013	1	UCEC_Ultra
ZIM3_Mut	MUTATION	ZIM3	0	0	0.0067	0	0	0.0045	0.0055	0	0	0	0	0	0	0	0.0909	0	0	0	0	0.0833	0	0	0.0019	2	COADREAD_Ultra / UCEC_Ultra
TET2_Mut	MUTATION	TET2	0.0105	0	0.0067	0.0053	0.0732	0	0.0055	0	0.0227	0	0	0	0	0.0303	0.0909	0.0152	0	0	0.0462	0.0833	0	0	0.0088	6	LAML / BRCA_Her2 / COADREAD_MSI / COADREAD_Ultra / UCEC_MSI / UCEC_Ultra
12q13(CDK4)_Amp	AMPLIFICATION	CDK4,MARCH9,TSPAN31	0	0.1721	0	0	0	0.0673	0.0055	0.0116	0.0227	0.0183	0.0568	0	0	0	0	0	0	0	0	0	0	0	0.0215	5	GBM / LUAD / BRCA_Her2 / BRCA_LumB / Pan-Cancer
CNNM3_Mut	MUTATION	CNNM3	0	0	0	0.0027	0	0	0	0	0	0	0	0	0	0	0	0	0	0	0	0	0	0	0.0003	0
MLL2_Mut	MUTATION	MLL2	0.1789	0.0047	0.1304	0.008	0	0.0135	0.1044	0.0023	0	0.0046	0	0	0	0.0455	0	0	0.0036	0.0337	0.0462	0.1667	0	0	0.0303	8	BLCA / HNSC / LUSC / COADREAD_MSI / UCEC_Low-CNA / UCEC_MSI / UCEC_Ultra / Pan-Cancer
1p36(KAZN)_Del	DELETION	KAZN	0	0	0	0	0	0	0	0	0	0	0	0	0	0	0	0	0	0	0	0	0	0	0	0
RUNX1_Mut	MUTATION	RUNX1	0	0	0.0033	0.0027	0.0854	0.009	0	0	0.0227	0.0411	0.0227	0	0.0294	0	0	0.0076	0.0072	0.0112	0.0154	0	0	0	0.0114	5	LAML / BRCA_Her2 / BRCA_LumA / BRCA_LumB / BRCA_Other
5q13(GUSBP3)_Del	DELETION	GUSBP3,GTF2H2,SMN2,SMA4,LOC647859,NAIP,GTF2H2D,OCLN,SERF1B,LOC100272216,GTF2H2B,SMN1,GTF2H2C,LOC100170939,SMA5,SERF1A	0	0	0	0	0.0122	0.009	0	0.0463	0	0.0046	0	0.0526	0.0294	0	0	0	0	0	0	0	0	0	0.0095	3	OV / BRCA_Basal / BRCA_Other
7q31(LRRN3)_Del	DELETION	LRRN3,IMMP2L	0	0	0	0	0.0305	0.009	0	0	0	0	0	0	0	0.0606	0.0909	0	0.0036	0	0	0	0	0	0.0041	3	LAML / COADREAD_MSI / COADREAD_Ultra
GLDC_Mut	MUTATION	GLDC	0	0	0.0033	0	0	0	0	0.0023	0	0	0	0	0	0.0152	0.1818	0	0	0	0	0.0833	0	0	0.0019	2	COADREAD_Ultra / UCEC_Ultra
CHD1_Mut	MUTATION	CHD1	0.0316	0	0.0067	0.0027	0	0.0045	0	0	0	0	0	0	0	0.0758	0	0	0	0	0	0.1667	0	0	0.0044	3	BLCA / COADREAD_MSI / UCEC_Ultra
EPHA7_Meth	METHYLATION	EPHA7	0.0842	0	0	0	0	0	0	0	0	0	0	0	0	0	0	0	0	0	0	0	0	0	0.0025	1	BLCA
ERBB2_Mut	MUTATION	ERBB2	0.0105	0.014	0	0.0027	0	0.0269	0.0055	0.0023	0	0.0137	0.0114	0	0.0588	0	0	0.0076	0.0252	0.0112	0.0308	0	0	0	0.0095	4	LUAD / BRCA_Other / COADREAD_Other / UCEC_MSI
17q12(ERBB2)_Amp	AMPLIFICATION	ERBB2	0.0842	0	0.0268	0	0	0.0269	0.0275	0.0278	0.7955	0.0776	0.125	0.0658	0	0	0	0.0303	0.0432	0	0.0154	0	0.25	0.1	0.0439	14	BLCA / HNSC / LUAD / LUSC / OV / BRCA_Her2 / BRCA_LumA / BRCA_LumB / BRCA_Basal / COADREAD_MSS / COADREAD_Other / UCEC_Serous / UCEC_Other / Pan-Cancer
FGFR3_Mut	MUTATION	FGFR3	0.0632	0	0.0033	0.008	0	0	0.0165	0	0	0	0	0	0	0	0	0	0	0	0	0	0	0	0.0041	1	BLCA
11q13(PAK1)_Amp	AMPLIFICATION	RSF1,PAK1,THRSP,USP35,NDUFC2-KCTD14,NDUFC2,KCTD14	0.0421	0	0.0468	0	0.0061	0.0538	0.022	0.1389	0.1591	0.1142	0.1591	0.0658	0.1176	0	0	0	0	0.0112	0	0	0.0357	0	0.0484	12	BLCA / HNSC / LUAD / LUSC / OV / BRCA_Her2 / BRCA_LumA / BRCA_LumB / BRCA_Basal / BRCA_Other / UCEC_Serous / Pan-Cancer
20p13(SLC24A3)_Amp	AMPLIFICATION	SLC24A3	0	0	0	0	0	0	0	0	0.0227	0	0.0341	0.0132	0	0	0	0	0	0	0	0	0	0	0.0016	2	BRCA_Her2 / BRCA_LumB
11q23(MLL)_Amp	AMPLIFICATION	MLL	0	0	0	0	0.0671	0	0	0.0255	0	0	0	0	0	0	0	0	0	0	0	0	0.0357	0	0.0076	3	LAML / OV / UCEC_Serous
MYH3_Mut	MUTATION	MYH3	0	0.0047	0	0.0027	0	0.0179	0	0	0	0	0	0	0	0.0455	0.0909	0	0.0036	0.0112	0.0308	0	0	0	0.0044	3	COADREAD_MSI / COADREAD_Ultra / UCEC_MSI
11p13(ELP4)_Amp	AMPLIFICATION	ELP4,QSER1,IMMP1L	0	0	0	0	0	0.0045	0.0275	0.0394	0	0.0274	0.0227	0.0658	0	0	0	0	0	0	0	0	0	0	0.0114	5	LUSC / OV / BRCA_LumA / BRCA_LumB / BRCA_Basal
PRKAR1B_Mut	MUTATION	PRKAR1B	0	0	0	0	0	0	0	0.0023	0	0	0	0	0	0.0152	0	0	0	0	0	0.0833	0	0	0.0009	1	UCEC_Ultra
2q13(PAX8)_Amp	AMPLIFICATION	PAX8	0	0	0.01	0	0	0	0	0.0394	0	0	0	0	0	0	0	0	0	0	0	0	0.1429	0	0.0088	2	OV / UCEC_Serous
17q21(CCL1)_Del	DELETION	CCL1,C17orf102,CCL7,CCL11,CCL2,TMEM132E,CCL13,CCL8	0	0	0	0	0.0061	0	0.0165	0	0.0455	0	0.0114	0.0132	0	0	0	0	0	0	0	0	0	0	0.0025	1	BRCA_Her2
11q14(ODZ4)_Del	DELETION	ODZ4,MIR708	0	0	0.0201	0	0	0	0	0	0	0	0	0	0	0	0	0	0	0	0	0	0	0	0.0019	1	HNSC
RARB_Meth	METHYLATION	RARB	0	0	0	0	0	0	0.1593	0	0	0	0	0	0	0	0	0	0	0	0	0	0	0	0.0092	1	LUSC
CDKN1B_Mut	MUTATION	CDKN1B	0.0211	0.0047	0	0	0	0.009	0	0	0	0.0183	0.0114	0	0	0.0303	0.0909	0	0.0072	0.0112	0.0154	0.0833	0	0	0.0057	4	BLCA / COADREAD_MSI / COADREAD_Ultra / UCEC_Ultra
8p22(PPP2R2A)_Del	DELETION	TUSC3,ADAM7,ADAMDEC1,NKX2-6,STC1,NEFM,ADAM28,PPP2R2A,NEFL,NKX3-1	0.0632	0	0.0368	0.016	0	0.0717	0.0604	0.1134	0.0909	0.0685	0.1364	0.0921	0.0588	0	0	0.0833	0.0683	0.0112	0	0	0.0893	0	0.0553	14	BLCA / HNSC / LUAD / LUSC / OV / BRCA_Her2 / BRCA_LumA / BRCA_LumB / BRCA_Basal / BRCA_Other / COADREAD_MSS / COADREAD_Other / UCEC_Serous / Pan-Cancer
KIAA0368_Mut	MUTATION	KIAA0368	0	0	0	0.0027	0	0.0045	0.0055	0	0	0	0	0	0	0.0303	0.0909	0	0	0	0	0.1667	0	0	0.0025	3	COADREAD_MSI / COADREAD_Ultra / UCEC_Ultra
PKD2_Mut	MUTATION	PKD2	0	0.0047	0.0033	0	0	0	0	0	0	0	0	0	0	0	0	0	0	0.0112	0.0154	0.1667	0	0	0.0019	1	UCEC_Ultra
8p11(IKBKB)_Amp	AMPLIFICATION	POLB,AP3M2,IKBKB,ANK1	0.0737	0	0.0401	0	0.0061	0.0628	0.0989	0.0463	0.1136	0.1142	0.1136	0.1316	0.0294	0	0	0.0379	0.0468	0.0112	0	0	0.1786	0.1	0.0484	15	BLCA / HNSC / LUAD / LUSC / OV / BRCA_Her2 / BRCA_LumA / BRCA_LumB / BRCA_Basal / BRCA_Other / COADREAD_MSS / COADREAD_Other / UCEC_Serous / UCEC_Other / Pan-Cancer
MDGA2_Mut	MUTATION	MDGA2	0	0	0.01	0.0027	0	0.0135	0.011	0.0023	0	0	0	0	0	0.0455	0.0909	0	0.0036	0.0112	0	0.0833	0	0	0.0054	3	COADREAD_MSI / COADREAD_Ultra / UCEC_Ultra
CPEB2_Mut	MUTATION	CPEB2	0	0	0	0	0	0	0	0	0	0	0	0	0	0.0606	0.0909	0	0	0	0	0	0	0	0.0016	2	COADREAD_MSI / COADREAD_Ultra
PDE8B_Mut	MUTATION	PDE8B	0	0	0.0067	0	0	0.0045	0.0055	0	0	0	0	0	0	0	0	0.0076	0	0	0	0	0	0	0.0016	0
COL4A5_Mut	MUTATION	COL4A5	0	0	0.0067	0.0053	0	0.0135	0	0	0	0	0.0114	0	0	0.0303	0.2727	0.0076	0	0	0	0.0833	0	0	0.0047	3	COADREAD_MSI / COADREAD_Ultra / UCEC_Ultra
11p11(DGKZ)_Del	DELETION	DGKZ,MDK,CHRM4	0	0	0	0	0	0	0.0055	0	0	0.0046	0	0	0	0	0	0	0	0	0	0	0	0	0.0006	0
OR5H6_Mut	MUTATION	OR5H6	0	0	0	0.0053	0.0183	0	0.0055	0	0	0	0	0	0	0.0303	0	0.0303	0.0108	0	0.0154	0.1667	0	0	0.0057	3	COADREAD_MSI / COADREAD_MSS / UCEC_Ultra
RASGRF2_Mut	MUTATION	RASGRF2	0	0	0	0	0	0.009	0.0055	0	0	0	0	0	0	0.0152	0.2727	0	0	0	0	0	0	0.1	0.0025	2	COADREAD_Ultra / UCEC_Other
2p25(FAM150B)_Del	DELETION	FAM150B,ALLC,FAM110C,ACP1,SH3YL1	0	0	0	0	0.0061	0	0	0	0	0	0	0.0263	0.0294	0	0	0	0	0	0	0	0	0	0.0013	2	BRCA_Basal / BRCA_Other
9q34(LCNL1)_Amp	AMPLIFICATION	LCNL1,CLIC3,PTGDS,C9orf142	0	0	0.0167	0	0	0	0	0.044	0.0455	0	0	0	0	0	0	0	0	0	0	0	0.0893	0	0.0098	3	OV / BRCA_Her2 / UCEC_Serous
Xp22(FRMPD4)_Del	DELETION	FRMPD4,GPR143,TBL1X,PRPS2	0.0316	0	0.0468	0.0027	0	0.0179	0.033	0.0255	0	0	0	0	0	0	0	0	0	0	0	0	0	0	0.0123	4	BLCA / HNSC / LUSC / OV
4q13(RASSF6)_Amp	AMPLIFICATION	RASSF6,AFM,COX18,ANKRD17,ALB,AFP	0.0421	0	0	0	0.0061	0.0224	0.0275	0.0278	0.1364	0.0228	0.0455	0.0395	0.0294	0	0	0	0	0	0	0	0	0	0.0145	9	BLCA / LUAD / LUSC / OV / BRCA_Her2 / BRCA_LumA / BRCA_LumB / BRCA_Basal / BRCA_Other
14q11(METTL17)_Amp	AMPLIFICATION	METTL17,SLC39A2	0	0	0	0	0.0061	0.0135	0	0.0417	0	0	0	0	0	0	0	0	0	0	0	0	0.0357	0	0.0076	2	OV / UCEC_Serous
11q14(TRIM77)_Del	DELETION	TRIM77	0	0	0	0	0	0	0	0	0	0	0	0	0	0	0	0	0	0	0	0	0	0	0	0
SAP30_Mut	MUTATION	SAP30	0	0	0	0	0	0	0	0	0	0	0	0	0	0	0	0	0	0	0	0.0833	0	0	0.0003	1	UCEC_Ultra
PFN2_Mut	MUTATION	PFN2	0	0	0	0	0	0.0045	0	0	0	0	0	0	0	0	0	0	0	0	0.0154	0	0	0	0.0006	0
6q25(MLLT4)_Del	DELETION	MLLT4,QKI,UNC93A,TCP10,GPR31,TCP10L2,PARK2,TTLL2,C6orf123	0	0.0186	0	0	0.0061	0.0269	0.0275	0.0417	0.1136	0.0137	0.0114	0.0132	0	0	0	0	0	0	0	0	0	0	0.0139	4	LUAD / LUSC / OV / BRCA_Her2
11p15(DEAF1)_Del	DELETION	DEAF1,POLR2L,RNH1,LSP1,FAM99A,CTSD,MIR4298,TSPAN4,KRTAP5-6,SYT8,BRSK2,DRD4,OR51E1,DNHD1,TNNI2,TMEM80,FAM99B	0	0.014	0	0	0.0122	0.0045	0	0.0185	0	0.0046	0.0455	0.0263	0.0294	0	0	0	0	0.0112	0	0	0.0357	0	0.0079	4	BRCA_LumB / BRCA_Basal / BRCA_Other / UCEC_Serous
3p22(TGFBR2)_Del	DELETION	TGFBR2	0	0	0	0	0.0061	0	0	0	0	0	0	0	0	0	0	0	0	0	0	0	0	0	0.0003	0
CUL1_Mut	MUTATION	CUL1	0.0211	0	0.01	0.0053	0	0	0.0055	0	0	0	0	0.0132	0	0.0909	0.0909	0	0.0036	0	0	0.0833	0	0	0.0057	4	BLCA / COADREAD_MSI / COADREAD_Ultra / UCEC_Ultra
17p13(TP53)_Del	DELETION	TP53	0	0	0	0	0.0305	0	0	0	0	0.0046	0.0227	0.0132	0.0294	0	0	0	0	0	0	0	0	0	0.0032	3	LAML / BRCA_LumB / BRCA_Other
BRCA1_Meth	METHYLATION	BRCA1	0	0	0	0	0	0	0.0055	0.1296	0.0455	0.0046	0.0341	0.1711	0.0588	0	0	0	0	0	0	0	0	0	0.0247	6	OV / BRCA_Her2 / BRCA_LumB / BRCA_Basal / BRCA_Other / Pan-Cancer
1q25(XPR1)_Amp	AMPLIFICATION	XPR1,ACBD6	0.0421	0	0.0134	0.0027	0.0122	0.0852	0.022	0.0787	0.1364	0.1324	0.0909	0.1053	0.1765	0	0	0	0	0.0337	0	0	0.0536	0.1	0.0417	13	BLCA / LUAD / LUSC / OV / BRCA_Her2 / BRCA_LumA / BRCA_LumB / BRCA_Basal / BRCA_Other / UCEC_Low-CNA / UCEC_Serous / UCEC_Other / Pan-Cancer
SSX4B_Mut	MUTATION	SSX4B	0	0	0	0	0	0	0	0	0	0	0	0	0	0	0	0	0	0	0	0	0	0	0	0
10q22(NRG3)_Del	DELETION	NRG3	0	0	0	0	0	0	0.0165	0	0	0	0	0	0	0	0	0	0	0	0	0	0	0	0.0009	0
13q34(ATP4B)_Del	DELETION	ATP4B,ADPRHL1,RASA3,UPF3A,FLJ44054,GRK1,TFDP1,DCUN1D2,FAM70B,GAS6,LOC100506394,FLJ41484,CDC16,TMCO3	0	0	0.0033	0	0.0061	0.0135	0	0.0162	0	0.0046	0.0455	0.0132	0	0.0152	0	0	0	0.0225	0	0	0	0	0.0066	2	BRCA_LumB / UCEC_Low-CNA
14q24(C14orf166B)_Amp	AMPLIFICATION	C14orf166B	0	0	0	0	0	0	0	0.0347	0	0	0	0	0	0	0	0	0	0	0	0	0	0	0.0047	1	OV
6q25(ESR1)_Amp	AMPLIFICATION	ESR1	0	0	0	0	0	0	0	0.0139	0	0	0	0	0	0	0	0	0	0	0	0	0	0	0.0019	0
1p36(MST1P2)_Del	DELETION	MST1P2,MFAP2,CROCC,ESPNP,IGSF21,CAPZB,MST1P9,MIR3675,ATP13A2,NBPF1,CROCCP2,EPHA2	0	0	0	0	0.0061	0	0	0	0.0227	0	0	0.0395	0	0	0	0	0	0	0	0	0.0179	0	0.0019	2	BRCA_Her2 / BRCA_Basal
AKT1_Mut	MUTATION	AKT1	0	0	0.0033	0	0	0.0045	0.0055	0	0.0227	0.032	0.0114	0	0.0588	0.0303	0	0	0.0036	0	0	0	0	0	0.0054	4	BRCA_Her2 / BRCA_LumA / BRCA_Other / COADREAD_MSI
17q22(MSI2)_Del	DELETION	MSI2	0	0	0	0	0	0	0	0	0	0	0	0	0	0	0	0	0	0	0	0	0	0	0	0
KIT_Mut	MUTATION	KIT	0	0	0.0033	0	0.0366	0.009	0	0.0023	0	0	0	0	0	0.0152	0.0909	0.0076	0.0036	0	0	0.1667	0	0	0.0051	3	LAML / COADREAD_Ultra / UCEC_Ultra
MTM1_Mut	MUTATION	MTM1	0.0105	0	0	0	0	0.0045	0	0	0	0	0	0	0	0	0	0	0	0	0	0.4167	0	0	0.0022	1	UCEC_Ultra
17q23(TUBD1)_Amp	AMPLIFICATION	TUBD1,TANC2,AXIN2	0.0526	0	0	0	0	0.0359	0.0385	0.037	0.3864	0.1096	0.3182	0.0526	0.1176	0	0	0	0.0216	0	0	0	0.1786	0.1	0.0411	13	BLCA / LUAD / LUSC / OV / BRCA_Her2 / BRCA_LumA / BRCA_LumB / BRCA_Basal / BRCA_Other / COADREAD_Other / UCEC_Serous / UCEC_Other / Pan-Cancer
7p12(EGFR)_Amp	AMPLIFICATION	VOPP1,EGFR	0.0947	0.4651	0.1037	0	0	0.0673	0.0824	0.0093	0.0455	0.0046	0.0227	0.0658	0	0	0	0	0	0	0	0	0	0	0.0582	9	BLCA / GBM / HNSC / LUAD / LUSC / BRCA_Her2 / BRCA_LumB / BRCA_Basal / Pan-Cancer
GSTP1_Meth	METHYLATION	GSTP1	0.0632	0.0233	0	0.3449	0	0.0359	0.0055	0	0	0	0	0	0	0.0606	0.0909	0.053	0.054	0	0	0	0	0	0.0556	9	BLCA / GBM / KIRC / LUAD / COADREAD_MSI / COADREAD_Ultra / COADREAD_MSS / COADREAD_Other / Pan-Cancer
ETV6_Mut	MUTATION	ETV6	0.0105	0	0	0	0.0183	0.009	0	0	0	0	0	0	0	0.0606	0	0	0	0	0	0	0	0	0.0032	1	COADREAD_MSI
11p15(INS-IGF2)_Amp	AMPLIFICATION	INS-IGF2,TH,INS,IGF2	0	0	0	0	0	0	0	0.0069	0	0	0	0	0	0	0	0.0152	0.0288	0.0112	0	0	0.0357	0	0.0051	2	COADREAD_Other / UCEC_Serous
BRAF_Mut	MUTATION	BRAF	0	0.0093	0	0	0	0.0852	0.022	0.0046	0.0227	0	0	0	0	0.5455	0.0909	0.0606	0.0288	0	0	0.0833	0	0.1	0.0262	10	LUAD / LUSC / BRCA_Her2 / COADREAD_MSI / COADREAD_Ultra / COADREAD_MSS / COADREAD_Other / UCEC_Ultra / UCEC_Other / Pan-Cancer
20p13(ATRN)_Amp	AMPLIFICATION	ATRN,CSNK2A1	0	0	0	0	0	0	0.033	0.0856	0	0.0091	0.0455	0	0	0	0	0	0	0	0	0	0.0357	0	0.0161	4	LUSC / OV / BRCA_LumB / UCEC_Serous
17q25(RAB40B)_Del	DELETION	RAB40B,ZNF750,TBCD	0	0	0	0	0.0061	0	0	0.0185	0.0227	0	0	0.0132	0	0	0	0	0	0	0	0	0	0	0.0035	1	BRCA_Her2
5q33(SLC34A1)_Amp	AMPLIFICATION	SLC34A1,N4BP3,LOC202181,MAML1,LOC100132287,ZNF346,DBN1,PDLIM7,OR2Y1,SNCB,LOC100132062,OR4F3,CNOT6,RNF44,FLT4,LOC728554,ZNF354B,GNB2L1,LTC4S,UIMC1,NHP2,GRK6,RMND5B,SCGB3A1,ZNF354C,ZNF879,RUFY1,PFN3,KIAA1191,CANX,UNC5A,RASGEF1C,BTNL8,CLK4,ZFP2,TRIM41,CBY3,RAB24,C5orf25,BTNL9,GFPT2,OR2V2,C5orf60,TSPAN17,LMAN2,NSD1,GMCL1L,CPLX2,GPRIN1,SNORD96A,C5orf45,DOK3,SQSTM1,OR4F29,OR4F16,GRM6,ARL10,ZFP62,HNRNPA…	0	0	0	0.0722	0	0.0269	0.0055	0.0648	0.0227	0.0365	0.0114	0.0526	0	0	0	0	0	0	0	0	0.0893	0	0.0256	8	KIRC / LUAD / OV / BRCA_Her2 / BRCA_LumA / BRCA_Basal / UCEC_Serous / Pan-Cancer
22q(DGCR9)_Del	DELETION	DGCR9,C22orf25,SEPT5,AIFM3,PI4KAP2,RANBP1,P2RX6P,DGCR11,CLDN5,HIC2,PPIL2,GSC2,MIR130B,LOC400891,TMEM191C,YDJC,UFD1L,DGCR2,MED15,TSSK2,TMEM191B,P2RX6,SEPT5-GP1BB,KLHL22,TBX1,LZTR1,C22orf39,TMEM191A,LOC150185,LOC284865,ZNF74,YPEL1,DGCR14,ARVCF,UBE2L3,PRODH,MRPL40,LOC388849,SLC7A4,MIR185,DGCR6L,POM121L8P,GP1BB,GGT3P,CDC45,COMT,MIR301B,POM121L4P,THAP7,SDF2L1,USP18,DGCR10,TRMT2A,HIRA,BCRP2,DGCR6,SNAP2…	0	0	0	0	0	0	0.0385	0	0	0	0.0114	0	0	0	0	0	0	0	0	0	0	0	0.0025	1	LUSC
14q32(TRAF3)_Del	DELETION	TRAF3	0	0	0.0268	0	0	0	0	0	0	0	0	0	0	0	0	0	0	0	0	0	0	0	0.0025	1	HNSC
1q21(SETDB1)_Amp	AMPLIFICATION	ARNT,APH1A,MCL1,ANP32E,CA14,PRPF3,ENSA,VPS45,C1orf51,GOLPH3L,PLEKHO1,MRPS21,UBQLN4,SETDB1,RPRD2,C1orf54	0.1474	0	0.0334	0.0027	0	0.1794	0.0659	0.1505	0.25	0.1324	0.1477	0.3816	0.1765	0	0	0	0	0.0337	0.0308	0	0.3036	0.1	0.08	15	BLCA / HNSC / LUAD / LUSC / OV / BRCA_Her2 / BRCA_LumA / BRCA_LumB / BRCA_Basal / BRCA_Other / UCEC_Low-CNA / UCEC_MSI / UCEC_Serous / UCEC_Other / Pan-Cancer
6q14(LYRM2)_Del	DELETION	LYRM2,ANKRD6	0	0	0	0	0	0.0135	0	0	0.0227	0.0046	0.0227	0	0	0	0	0	0	0	0	0	0	0	0.0022	2	BRCA_Her2 / BRCA_LumB
2q32(NAB1)_Amp	AMPLIFICATION	NAB1	0	0	0.0401	0.0107	0	0.0179	0.022	0.0556	0	0.0046	0.0114	0.0395	0	0	0	0	0	0	0	0	0	0	0.0168	4	HNSC / LUSC / OV / BRCA_Basal
1p36(ZDHHC18)_Del	DELETION	ZDHHC18,SFN,ARID1A,PIGV	0	0	0	0	0	0	0	0.0093	0.0227	0.0046	0	0.0132	0	0	0	0	0	0.0112	0	0	0	0	0.0025	1	BRCA_Her2
EP300_Mut	MUTATION	EP300	0.0842	0.0047	0.0368	0	0	0.0045	0.022	0.0023	0.0227	0	0.0114	0	0	0.0606	0.1818	0.0152	0.0036	0.0337	0.0769	0.1667	0	0.1	0.0152	10	BLCA / HNSC / LUSC / BRCA_Her2 / COADREAD_MSI / COADREAD_Ultra / UCEC_Low-CNA / UCEC_MSI / UCEC_Ultra / UCEC_Other
Xq23(PAK3)_Del	DELETION	PAK3,IRS4,COL4A5	0.0526	0	0	0	0	0	0.044	0	0	0	0	0	0	0	0	0	0	0	0	0	0	0	0.0041	2	BLCA / LUSC
10q24(DUX4L6)_Del	DELETION	DUX4L6,DUX4L3,DUX4L5,DUX4L7,DUX4L2,SPRN,MIR3944,CYP2E1,DUX2,SYCE1,SPRNP1,LOC619207,DUX4,FRG2B,PAOX	0	0.0512	0	0	0	0.0135	0	0.0139	0	0	0.0341	0.0395	0	0	0	0	0	0	0	0	0	0	0.0082	3	GBM / BRCA_LumB / BRCA_Basal
18q21(SMAD4)_Del	DELETION	SMAD4,PMAIP1	0	0	0.0569	0	0	0.0135	0.033	0.037	0	0.0091	0	0	0	0	0	0.0833	0.0576	0	0.0154	0	0.0357	0	0.0234	7	HNSC / LUSC / OV / COADREAD_MSS / COADREAD_Other / UCEC_Serous / Pan-Cancer
VHL_Mut	MUTATION	VHL	0	0.0047	0	0.6257	0	0	0.0055	0	0	0	0	0	0	0	0	0	0	0	0	0	0.0179	0	0.0749	2	KIRC / Pan-Cancer
20q12(CHD6)_Amp	AMPLIFICATION	CHD6	0	0	0	0	0	0	0.0165	0.0208	0.0455	0.0137	0.0455	0.0263	0	0	0	0.0985	0.0863	0	0	0	0.0714	0	0.0202	8	OV / BRCA_Her2 / BRCA_LumB / BRCA_Basal / COADREAD_MSS / COADREAD_Other / UCEC_Serous / Pan-Cancer
LMNA_Meth	METHYLATION	LMNA	0	0.0372	0	0	0	0	0	0	0	0	0	0	0	0	0	0	0	0	0	0	0	0	0.0025	1	GBM
RHEB_Mut	MUTATION	RHEB	0	0	0	0.008	0	0.0045	0	0	0	0	0	0	0	0	0	0	0	0.0112	0.0154	0	0	0	0.0019	0
15q11(LOC100289656)_Del	DELETION	LOC100289656,LOC100288637,TJP1,LOC646278,GABRA5,CHRFAM7A,GOLGA8F,ARHGAP11B,LOC653075,SNURF,SNRPN,HERC2P9,DKFZP434L187,SNORD107,GOLGA8G,UBE3A,HERC2,APBA2,NDNL2,FAM189A1	0	0	0	0	0.0061	0.0404	0	0.0255	0.0682	0.0046	0.0341	0.0658	0.0294	0.0455	0	0.0152	0.018	0	0	0	0	0	0.0139	7	LUAD / OV / BRCA_Her2 / BRCA_LumB / BRCA_Basal / BRCA_Other / COADREAD_MSI
FAM200A_Mut	MUTATION	FAM200A	0	0	0	0	0	0	0	0	0	0	0	0	0	0	0	0	0	0	0	0	0	0	0	0
CDK17_Mut	MUTATION	CDK17	0	0	0	0	0	0	0.0055	0.0023	0	0	0	0	0	0	0.0909	0	0	0	0.0154	0.1667	0	0.1	0.0022	3	COADREAD_Ultra / UCEC_Ultra / UCEC_Other
CHSY3_Mut	MUTATION	CHSY3	0	0	0	0	0	0.0045	0	0	0	0	0	0	0	0	0	0	0	0	0.0154	0	0	0	0.0006	0
15q22(SMAD3)_Del	DELETION	SMAD3	0	0	0	0	0	0	0	0.0069	0	0	0	0	0	0	0	0	0.0144	0	0	0	0	0	0.0022	0
21q11(CHODL)_Del	DELETION	CHODL	0	0	0	0	0	0	0.033	0	0.0227	0.0046	0.0682	0	0	0	0	0	0	0	0	0	0	0	0.0044	3	LUSC / BRCA_Her2 / BRCA_LumB
5q21(SRP19)_Del	DELETION	SRP19,EFNA5	0	0	0.01	0	0.0427	0.009	0	0.037	0.0227	0.0091	0.0114	0.0132	0	0	0	0	0	0	0	0	0	0	0.0104	3	LAML / OV / BRCA_Her2
12q13(VDR)_Amp	AMPLIFICATION	VDR	0.0316	0	0	0	0	0.0135	0	0	0	0.0046	0.0114	0	0	0	0	0	0	0	0	0	0.0536	0	0.0035	2	BLCA / UCEC_Serous
18p11(YES1)_Amp	AMPLIFICATION	YES1,COLEC12,C18orf56,TYMS,CLUL1,ENOSF1,CETN1	0.0316	0	0.0535	0	0.0061	0.0135	0.0385	0.0278	0.0227	0.0046	0	0.0263	0	0	0	0	0	0	0	0	0.0179	0	0.0149	6	BLCA / HNSC / LUSC / OV / BRCA_Her2 / BRCA_Basal
12q15(PHLDA1)_Del	DELETION	PHLDA1	0	0	0	0	0	0	0	0	0	0	0	0	0	0	0	0	0	0	0	0	0	0	0	0
18q11(CABLES1)_Amp	AMPLIFICATION	CABLES1	0	0	0.0368	0	0	0.0404	0.0275	0.0509	0	0	0	0.0395	0	0	0	0	0	0	0	0	0	0	0.0158	5	HNSC / LUAD / LUSC / OV / BRCA_Basal
NOBOX_Mut	MUTATION	NOBOX	0	0	0	0	0	0.0045	0	0	0	0	0	0	0	0.0455	0.0909	0	0	0	0	0	0	0	0.0016	2	COADREAD_MSI / COADREAD_Ultra
2p12(LRRTM4)_Del	DELETION	LRRTM4	0	0	0	0	0	0	0	0	0	0	0	0	0	0	0	0	0	0	0	0	0	0	0	0
3q26(NAALADL2)_Del	DELETION	NAALADL2	0	0	0	0	0	0	0	0	0	0	0	0	0	0	0	0	0	0	0	0	0	0	0	0
13q22(KLF5)_Amp	AMPLIFICATION	KLF5	0	0	0.0435	0	0	0	0	0	0	0.0046	0.0114	0	0	0.0303	0	0.0682	0.0324	0	0	0	0.0357	0.1	0.012	6	HNSC / COADREAD_MSI / COADREAD_MSS / COADREAD_Other / UCEC_Serous / UCEC_Other
UGT1A9_Mut	MUTATION	UGT1A9	0.0105	0	0	0	0	0.0045	0	0.0023	0	0	0	0	0	0.0455	0.2727	0	0	0	0	0	0	0	0.0028	2	COADREAD_MSI / COADREAD_Ultra
UGT2B15_Mut	MUTATION	UGT2B15	0	0	0	0	0	0	0	0	0	0	0	0.0132	0	0	0.0909	0	0	0	0	0.1667	0	0	0.0013	2	COADREAD_Ultra / UCEC_Ultra
CMAS_Mut	MUTATION	CMAS	0	0.0047	0	0	0	0.0045	0.0055	0.0023	0	0	0	0	0	0.0152	0.0909	0	0	0	0	0.25	0	0	0.0028	2	COADREAD_Ultra / UCEC_Ultra
20q13(MIR3616)_Del	DELETION	MIR3616,EYA2	0	0	0	0	0.0061	0	0	0	0	0	0	0	0	0	0	0	0	0	0	0	0	0	0.0003	0
17p11(USP22)_Amp	AMPLIFICATION	USP22	0	0	0	0	0	0.0045	0.033	0	0.0227	0.0137	0.0455	0.0395	0	0	0	0	0	0	0	0	0.0536	0	0.0066	5	LUSC / BRCA_Her2 / BRCA_LumB / BRCA_Basal / UCEC_Serous
KDM6A_Mut	MUTATION	KDM6A	0.2737	0.0047	0.0201	0.008	0	0.0045	0.0275	0.0023	0	0.0091	0	0.0132	0	0	0	0.0076	0.0036	0	0.0154	0	0.0179	0	0.0158	3	BLCA / HNSC / LUSC
SYN1_Mut	MUTATION	SYN1	0	0.0047	0	0	0	0	0	0	0	0	0	0	0	0	0	0	0	0	0	0	0	0	0.0003	0
12q23(ANKS1B)_Del	DELETION	ANKS1B,FAM71C	0	0	0	0	0	0	0	0	0	0	0	0.0132	0	0	0	0	0	0	0	0	0	0	0.0003	0
4(FAM190A)_Del	DELETION	FAM190A	0	0	0	0	0	0	0	0.0208	0.0455	0	0	0	0	0	0	0	0	0	0	0	0	0	0.0035	2	OV / BRCA_Her2
ID4_Meth	METHYLATION	ID4	0.0421	0	0	0	0	0	0	0	0	0	0	0	0	0	0	0	0	0	0	0	0	0	0.0013	1	BLCA
16p13(RBFOX1)_Del	DELETION	RBFOX1	0	0	0	0	0	0	0	0	0	0	0	0	0	0	0	0	0	0	0	0	0	0	0	0
7q31(MET)_Amp	AMPLIFICATION	MET	0	0.0233	0	0.0053	0.0061	0.0314	0.0165	0.0625	0	0	0	0.0263	0.0294	0	0	0	0	0	0	0	0	0	0.0152	5	GBM / LUAD / OV / BRCA_Basal / BRCA_Other
NRG1_Mut	MUTATION	NRG1	0	0	0	0	0	0.0135	0.0055	0	0	0.0046	0	0	0	0.0455	0.0909	0	0.0144	0	0	0.0833	0.0179	0	0.0047	3	COADREAD_MSI / COADREAD_Ultra / UCEC_Ultra
4p15(KCNIP4)_Del	DELETION	KCNIP4	0	0	0	0	0	0	0	0	0.0227	0	0	0.0395	0	0	0	0	0	0	0	0	0	0	0.0013	2	BRCA_Her2 / BRCA_Basal
9q21(GNAQ)_Del	DELETION	GNAQ	0	0	0	0	0.0122	0	0	0	0.0455	0.0046	0	0	0	0	0	0	0	0	0	0	0	0	0.0016	1	BRCA_Her2
14q31(NRXN3)_Del	DELETION	NRXN3	0	0	0	0	0	0	0	0	0	0	0	0	0	0	0	0	0	0	0	0	0	0	0	0
C6orf15_Mut	MUTATION	C6orf15	0.0105	0	0	0	0	0	0.0055	0	0	0	0	0	0	0.0152	0	0	0	0	0	0	0	0	0.0009	0
TAF4_Mut	MUTATION	TAF4	0	0	0.0033	0.0027	0	0.009	0	0.0023	0	0	0	0	0	0.0152	0.0909	0	0.0036	0	0.0154	0	0	0	0.0028	1	COADREAD_Ultra
12q24(LOC100130238)_Del	DELETION	LOC100130238,ZNF26,LOC647589,ANKLE2,POLE,FBRSL1,NOC4L,P2RX2,PGAM5,ZNF140,GOLGA3,PXMP2,LOC100507055,FLJ37505,CHFR,GALNT9,DDX51,ZNF605,ZNF84,ZNF10,ZNF268	0	0	0	0	0.0061	0.0179	0	0.0069	0	0.0046	0	0.0395	0	0	0	0	0	0	0	0	0	0	0.0038	1	BRCA_Basal
JUB_Mut	MUTATION	JUB	0	0	0.0468	0.0053	0	0.0045	0	0	0	0	0	0	0	0	0	0	0	0	0	0	0	0	0.0054	1	HNSC
3p26(ITPR1)_Amp	AMPLIFICATION	ITPR1	0	0	0	0	0	0	0	0	0	0	0	0	0	0	0	0	0	0	0	0	0	0	0	0
20q(TH1L)_Amp	AMPLIFICATION	TH1L,SLMO2-ATP5E,CABLES2,ZNF217,C20orf151,SLMO2,TUBB1,PRIC285,MIR296,ATP5E,STX16-NPEPL1,MIR298,GNAS-AS1,CTSZ,GNAS,NPEPL1	0.0316	0	0	0	0.0061	0.0987	0.044	0.1875	0.2727	0.0776	0.2386	0.1447	0.0588	0.0152	0	0.1667	0.1223	0.0112	0	0	0.2321	0.1	0.079	14	BLCA / LUAD / LUSC / OV / BRCA_Her2 / BRCA_LumA / BRCA_LumB / BRCA_Basal / BRCA_Other / COADREAD_MSS / COADREAD_Other / UCEC_Serous / UCEC_Other / Pan-Cancer
1q32(RD3)_Del	DELETION	RD3	0	0	0	0	0	0	0	0	0	0	0	0	0	0	0	0	0	0	0	0	0	0	0	0
15q25(FAM169B)_Amp	AMPLIFICATION	FAM169B,PGPEP1L,ANPEP,ASB7,C15orf38,SEMA4B,IGF1R,PLIN1,LINS,MESP1,TTLL13,AP3S2,MESP2,PEX11A,SYNM,IDH2,CIB1,WDR93,NGRN,C15orf58,ZNF710	0	0	0.0167	0	0	0.0179	0.0495	0.0972	0.0227	0.0457	0.0682	0.0789	0.0882	0	0	0	0	0	0	0	0.1429	0	0.0297	9	LUSC / OV / BRCA_Her2 / BRCA_LumA / BRCA_LumB / BRCA_Basal / BRCA_Other / UCEC_Serous / Pan-Cancer
LONRF1_Mut	MUTATION	LONRF1	0	0	0	0	0	0	0.0055	0	0	0	0	0	0	0	0.1818	0	0	0	0.0308	0.0833	0	0	0.0019	3	COADREAD_Ultra / UCEC_MSI / UCEC_Ultra
8q24(MYC)_Amp	AMPLIFICATION	POU5F1B,LOC727677,MIR1204,MIR1208,MYC,MIR1205,PVT1	0.1263	0.0186	0.1237	0.0107	0.0122	0.0942	0.0934	0.4514	0.3409	0.137	0.3295	0.5526	0.2353	0.0303	0	0.0606	0.0647	0.0337	0	0	0.1964	0.1	0.1451	17	BLCA / HNSC / LUAD / LUSC / OV / BRCA_Her2 / BRCA_LumA / BRCA_LumB / BRCA_Basal / BRCA_Other / COADREAD_MSI / COADREAD_MSS / COADREAD_Other / UCEC_Low-CNA / UCEC_Serous / UCEC_Other / Pan-Cancer
MAPKBP1_Mut	MUTATION	MAPKBP1	0	0	0.0067	0	0	0.0045	0.0055	0	0	0	0	0	0	0.0303	0	0	0.0072	0	0.0154	0	0	0	0.0028	1	COADREAD_MSI
PRAMEF11_Mut	MUTATION	PRAMEF11	0.0105	0	0.0134	0	0	0.0179	0	0	0	0	0	0	0	0	0	0	0	0	0	0	0	0	0.0028	0
7p21(C1GALT1)_Amp	AMPLIFICATION	C1GALT1	0.0526	0	0.0201	0	0	0.0448	0.0165	0.0139	0.0227	0.0046	0	0	0	0	0	0	0	0	0	0	0	0	0.0101	4	BLCA / HNSC / LUAD / BRCA_Her2
PAN3_Mut	MUTATION	PAN3	0	0.0047	0	0	0	0.009	0.011	0	0	0	0	0	0	0.0152	0	0.0076	0	0.0112	0.0154	0.0833	0	0	0.0032	1	UCEC_Ultra
5p15(SLC6A3)_Del	DELETION	SLC6A3	0	0	0	0	0	0	0	0	0	0	0	0	0	0	0	0	0	0	0	0	0	0	0	0
CTCF_Mut	MUTATION	CTCF	0	0	0.0167	0.0027	0.0061	0	0	0	0.0227	0.0411	0	0.0132	0	0.0455	0	0	0	0.191	0.1692	0.25	0	0.1	0.0168	7	BRCA_Her2 / BRCA_LumA / COADREAD_MSI / UCEC_Low-CNA / UCEC_MSI / UCEC_Ultra / UCEC_Other
14q23(KCNH5)_Del	DELETION	KCNH5	0	0	0	0	0	0	0	0	0	0	0	0	0	0	0	0	0	0	0	0	0	0	0	0
IDH2_Mut	MUTATION	IDH2	0	0	0	0	0.1037	0.009	0	0	0	0	0	0	0	0.0152	0	0	0.0072	0	0	0	0	0	0.007	1	LAML
B2M_Mut	MUTATION	B2M	0	0.0047	0.0234	0.0027	0	0.0045	0.011	0.0046	0.0227	0	0	0	0	0.1212	0.1818	0.0076	0.0036	0	0	0	0	0	0.0085	4	HNSC / BRCA_Her2 / COADREAD_MSI / COADREAD_Ultra
WT1_Meth	METHYLATION	WT1	0	0	0	0	0	0	0	0.0995	0	0	0	0	0	0	0	0	0	0	0	0	0	0	0.0136	1	OV
2p16(REL)_Amp	AMPLIFICATION	REL,BCL11A	0	0	0.0134	0	0	0	0.1264	0.0324	0.0227	0	0.0114	0.0789	0	0	0	0	0	0	0	0	0.0179	0	0.0158	4	LUSC / OV / BRCA_Her2 / BRCA_Basal
12q13(LYZ)_Amp	AMPLIFICATION	LYZ,MDM2,FRS2,CPM,YEATS4	0.0737	0.0605	0.0468	0	0	0.0807	0.033	0.0532	0.1136	0.032	0.1364	0.0263	0	0	0	0	0	0	0	0	0	0	0.0338	11	BLCA / GBM / HNSC / LUAD / LUSC / OV / BRCA_Her2 / BRCA_LumA / BRCA_LumB / BRCA_Basal / Pan-Cancer
Xp22(IL1RAPL1)_Del	DELETION	IL1RAPL1	0	0	0	0	0	0	0	0	0	0	0	0	0	0	0	0	0	0	0	0	0	0	0	0
19q13(RFPL4A)_Amp	AMPLIFICATION	RFPL4A,NLRP9	0	0	0	0	0	0	0.0385	0	0.0455	0.0365	0.0341	0.0263	0.0294	0	0	0	0	0	0	0	0.0536	0	0.0082	7	LUSC / BRCA_Her2 / BRCA_LumA / BRCA_LumB / BRCA_Basal / BRCA_Other / UCEC_Serous
11q13(TM7SF2)_Del	DELETION	TM7SF2,MIR194-2,SYVN1,C11orf2,DKFZp761E198,FIBP,POLA2,OVOL1,LOC100130348,DPF2,ATG2A,SAC3D1,RNASEH2C,C11orf85,CDCA5,SIPA1,FOSL1,FRMD8,MAP3K11,FAU,BATF2,ARL2,NEAT1,LTBP3,TIGD3,CTSW,SPDYC,MIR192,ARL2-SNX15,SNX32,ZNHIT2,MRPL49,SCYL1,EFEMP2,EHD1,CDC42EP2,KAT5,FAM89B,CDC42BPG,MUS81,GPHA2,MIR612,SSSCA1,KCNK7,EHBP1L1,SLC22A20,ZFPL1,SLC25A45,PCNXL3,MALAT1,CAPN1,LOC254100,NAALADL1,SNX15,CCDC85B,CFL1,RELA,P…	0	0	0	0	0	0	0	0	0	0	0	0	0	0	0	0	0	0	0	0	0	0	0	0
11q13(POLD4)_Amp	AMPLIFICATION	POLD4,LOC100130987,CLCF1	0.0421	0	0.0736	0	0	0.0179	0.011	0.044	0.0909	0.0502	0.1477	0.0395	0.0588	0	0	0	0	0.0112	0	0	0.1429	0	0.0294	10	BLCA / HNSC / OV / BRCA_Her2 / BRCA_LumA / BRCA_LumB / BRCA_Basal / BRCA_Other / UCEC_Serous / Pan-Cancer
3q21(ALDH1L1)_Del	DELETION	ALDH1L1,PDIA5,LSAMP,TRH	0	0	0	0	0	0	0	0	0	0	0	0	0	0	0	0	0	0	0	0	0	0	0	0
6q12(LGSN)_Amp	AMPLIFICATION	LGSN,EYS	0.0421	0	0.0201	0	0.0061	0	0.0659	0	0	0	0	0	0	0	0	0	0	0	0	0	0	0	0.0073	3	BLCA / HNSC / LUSC
1p32(CDKN2C)_Del	DELETION	CDKN2C	0	0.0419	0	0	0	0	0	0	0	0	0	0	0	0	0	0	0	0	0	0	0	0	0.0028	1	GBM
7q36(UBE3C)_Del	DELETION	MIR153-2,LOC285889,LOC202781,ACTR3B,LOC645249,INSIG1,LMBR1,LOC100132707,EN2,DNAJB6,XRCC2,NOM1,FABP5P3,PAXIP1,UBE3C,MNX1,RBM33,CNPY1,SHH,C7orf13,LOC100128264,DPP6,MIR595,MLL3,RNF32,LOC100128822,HTR5A,LOC100506585	0	0	0.0201	0	0.0488	0	0.0165	0.0093	0	0.0046	0.0114	0.0395	0	0	0	0	0	0	0	0	0.0357	0	0.0088	4	HNSC / LAML / BRCA_Basal / UCEC_Serous
BAP1_Mut	MUTATION	BAP1	0.0105	0	0.0033	0.0802	0	0.0045	0.0055	0.0046	0	0	0	0	0	0	0	0	0	0	0	0	0	0	0.0114	1	KIRC
MTOR_Mut	MUTATION	MTOR	0	0.0093	0	0.0134	0	0.0045	0.0055	0	0	0.0091	0	0	0	0.0455	0.2727	0.0152	0.0072	0.0112	0	0.3333	0	0	0.0082	3	COADREAD_MSI / COADREAD_Ultra / UCEC_Ultra
6p25(TUBB2A)_Del	DELETION	TUBB2A,FOXQ1,LOC100507194,GMDS,TUBB2B	0.0526	0	0.01	0	0	0	0	0	0	0.0046	0.0227	0.0263	0	0	0	0	0	0	0	0	0	0	0.0041	3	BLCA / BRCA_LumB / BRCA_Basal
17q11(EVI2A)_Del	DELETION	EVI2A,OMG,NF1,EVI2B	0	0	0	0	0.0305	0	0	0.0625	0.0455	0	0.0114	0.0132	0	0	0	0	0	0	0	0	0.1071	0	0.0133	4	LAML / OV / BRCA_Her2 / UCEC_Serous
FAM5C_Mut	MUTATION	FAM5C	0	0	0.01	0.0027	0.0061	0.0179	0.011	0.0023	0	0	0	0	0	0.0303	0.1818	0	0.0036	0	0.0308	0.0833	0	0	0.0063	4	COADREAD_MSI / COADREAD_Ultra / UCEC_MSI / UCEC_Ultra
1q42(CNIH4)_Del	DELETION	CNIH4	0	0	0	0	0	0	0	0	0	0	0	0	0	0	0	0	0	0	0	0	0	0	0	0
CHD4_Mut	MUTATION	CHD4	0	0	0.01	0.0027	0.0061	0.009	0	0.0023	0.0227	0	0	0	0	0.0303	0.0909	0.0076	0.0108	0.0337	0.0308	0.0833	0.0714	0	0.0082	7	BRCA_Her2 / COADREAD_MSI / COADREAD_Ultra / UCEC_Low-CNA / UCEC_MSI / UCEC_Ultra / UCEC_Serous
APC_Mut	MUTATION	APC	0.0316	0	0.0134	0.0027	0	0.0224	0.011	0.0023	0	0	0	0	0	0.2424	1	0.8636	0.8201	0.0112	0.0462	0.4167	0.0179	0	0.1248	9	BLCA / LUAD / COADREAD_MSI / COADREAD_Ultra / COADREAD_MSS / COADREAD_Other / UCEC_MSI / UCEC_Ultra / Pan-Cancer
NOTCH1_Mut	MUTATION	NOTCH1	0.0105	0.014	0.097	0.0027	0	0.0045	0.0495	0	0	0	0	0	0	0	0	0	0	0	0	0	0	0	0.0139	2	HNSC / LUSC
FLT3_Mut	MUTATION	FLT3	0	0	0	0	0.2927	0.0224	0	0.0023	0	0	0	0	0	0.0152	0	0	0.0036	0	0	0.3333	0	0	0.019	3	LAML / LUAD / UCEC_Ultra
KIF3A_Mut	MUTATION	KIF3A	0	0	0	0.0027	0	0	0	0	0	0	0	0	0	0	0.0909	0.0076	0	0	0	0.1667	0	0	0.0016	2	COADREAD_Ultra / UCEC_Ultra
BRCA1_Mut	MUTATION	BRCA1	0.0105	0	0.0033	0	0	0	0.0165	0.0394	0	0.0046	0	0.0263	0	0.0152	0.0909	0.0076	0	0	0	0.0833	0	0	0.0092	4	OV / BRCA_Basal / COADREAD_Ultra / UCEC_Ultra
CCDC144A_Mut	MUTATION	CCDC144A	0	0.0047	0.0033	0.0027	0	0	0.0055	0	0	0	0	0	0	0.0152	0.0909	0	0	0	0	0.25	0	0	0.0028	2	COADREAD_Ultra / UCEC_Ultra
22q12(ASCC2)_Amp	AMPLIFICATION	ASCC2,MTMR3	0.0421	0	0.01	0	0	0.009	0.0385	0.0417	0.0455	0	0	0	0	0	0	0	0	0	0	0	0.0357	0	0.012	5	BLCA / LUSC / OV / BRCA_Her2 / UCEC_Serous
1p33(CYP4Z1)_Amp	AMPLIFICATION	CYP4Z1,CYP4X1	0	0	0	0	0.0122	0.0045	0	0.0625	0	0	0	0	0	0	0	0	0	0	0.0154	0	0.0179	0	0.0101	1	OV
TP53_Mut	MUTATION	TP53	0.5158	0.307	0.7023	0.0267	0.0671	0.4529	0.9011	0.9144	0.7045	0.1324	0.4432	0.8553	0.2941	0.2576	0.2727	0.7121	0.6331	0.0112	0.0769	0.3333	0.9286	0.1	0.4845	22	BLCA / GBM / HNSC / KIRC / LAML / LUAD / LUSC / OV / BRCA_Her2 / BRCA_LumA / BRCA_LumB / BRCA_Basal / BRCA_Other / COADREAD_MSI / COADREAD_Ultra / COADREAD_MSS / COADREAD_Other / UCEC_MSI / UCEC_Ultra / UCEC_Serous / UCEC_Other / Pan-Cancer
15q15(LOC100131089)_Del	DELETION	LOC100131089,FRMD5,MIR626,TMCO5A,RTF1,B2M	0	0	0	0	0	0.0314	0.011	0.0324	0	0	0	0.0395	0	0.0455	0	0	0.018	0	0	0	0	0	0.0107	4	LUAD / OV / BRCA_Basal / COADREAD_MSI
16q24(DEF8)_Del	DELETION	DEF8,CBFB,CDH1,ZFHX3,FANCA,LOC100128881,CPNE7,ZNF276,LOC100130015,SPIRE2,SNORD68,SPATA2L,C16orf55,CENPBD1,DPEP1,ANKRD11,CDH3,GAS8,C16orf7,MC1R,CHMP1A,RPL13,SPG7,AFG3L1P,DBNDD1,PRDM7,LOC100287036,C16orf3,WWOX,TCF25,TUBB3,CDH8,CDH13,CDK10	0	0	0	0	0.0427	0.0179	0	0.0833	0.0455	0.0594	0.0341	0.0132	0.0588	0.3333	0.1818	0.0152	0.0144	0.0112	0.0462	0	0.0536	0	0.0332	11	LAML / OV / BRCA_Her2 / BRCA_LumA / BRCA_LumB / BRCA_Other / COADREAD_MSI / COADREAD_Ultra / UCEC_MSI / UCEC_Serous / Pan-Cancer
1p36(ERRFI1)_Del	DELETION	ERRFI1	0	0.0326	0	0	0.0061	0	0	0	0	0	0	0	0	0	0	0	0	0	0	0	0	0	0.0025	1	GBM
3p26(ATG7)_Del	DELETION	ATG7,CHL1,VGLL4,CNTN6,CNTN4	0	0	0.0167	0.0428	0	0.009	0.0385	0	0	0	0	0.0395	0	0	0	0	0	0	0	0	0	0	0.0104	3	KIRC / LUSC / BRCA_Basal
CTSG_Mut	MUTATION	CTSG	0.0105	0	0	0	0	0	0	0	0	0	0	0	0	0	0.0909	0	0	0	0	0	0	0	0.0006	1	COADREAD_Ultra
12q(KCNMB4)_Del	DELETION	KCNMB4	0	0	0	0	0	0	0	0	0	0	0	0	0	0	0	0	0	0	0	0	0	0	0	0
17p11(MYO15A)_Del	DELETION	MYO15A,TOM1L2	0.0316	0	0	0	0.0244	0.0269	0	0.0185	0	0.0046	0.0114	0	0	0	0	0	0	0	0	0	0.0179	0	0.0076	3	BLCA / LAML / LUAD
11q14(TMEM126B)_Del	DELETION	TMEM126B,DLG2	0	0	0.01	0	0	0	0	0	0	0.0091	0.0114	0	0	0	0	0	0	0	0	0	0	0	0.0019	0
4p16(WFS1)_Del	DELETION	WFS1	0	0	0	0	0	0	0.022	0	0.0227	0	0	0.0526	0	0	0	0	0	0	0	0	0	0	0.0028	3	LUSC / BRCA_Her2 / BRCA_Basal
FAM69C_Mut	MUTATION	FAM69C	0	0	0	0	0	0	0	0.0023	0	0	0	0	0	0.0152	0	0	0	0	0	0.0833	0	0	0.0009	1	UCEC_Ultra
2p24(MYCN)_Amp	AMPLIFICATION	MYCN,MYCNOS	0	0.0279	0	0	0	0	0.022	0.0278	0	0	0	0.0395	0.0294	0	0	0	0	0	0	0	0.1071	0	0.0101	6	GBM / LUSC / OV / BRCA_Basal / BRCA_Other / UCEC_Serous
9(C9orf146)_Amp	AMPLIFICATION	C9orf146	0	0	0	0	0	0	0	0	0	0	0	0	0	0	0	0	0	0	0	0	0	0	0	0
RBM10_Mut	MUTATION	RBM10	0	0	0.0067	0	0	0.0673	0.0055	0	0	0	0	0	0	0.0303	0	0.0076	0.0288	0.0112	0.0154	0	0	0	0.0098	3	LUAD / COADREAD_MSI / COADREAD_Other
5q11(PDE4D)_Del	DELETION	PDE4D,MAP3K1,PART1	0.0632	0	0.01	0	0	0.009	0.022	0.0509	0	0.0091	0.0114	0.0789	0.0294	0	0	0	0.0072	0	0	0	0	0.1	0.0158	6	BLCA / LUSC / OV / BRCA_Basal / BRCA_Other / UCEC_Other
10p13(CAMK1D)_Del	DELETION	CAMK1D	0	0	0	0	0	0	0	0	0	0	0	0	0	0	0	0	0	0	0	0	0	0	0	0
RBP1_Meth	METHYLATION	RBP1	0	0.1023	0	0	0	0	0.0824	0	0	0	0	0	0	0	0	0	0	0	0	0	0	0	0.0117	2	GBM / LUSC
GRIN2D_Mut	MUTATION	GRIN2D	0	0	0	0	0	0.0045	0	0.0046	0	0	0	0	0	0.0152	0	0	0	0	0	0	0	0	0.0013	0
1p22(DDAH1)_Amp	AMPLIFICATION	DDAH1	0	0	0	0	0.0061	0	0	0	0	0	0	0.0789	0	0	0	0	0	0	0	0	0	0	0.0022	1	BRCA_Basal
7q11(LOC100287834)_Amp	AMPLIFICATION	LOC100287834,LOC100287704,MIR4283-1,MIR4283-2,LOC643955	0	0	0.0435	0	0.0061	0.0404	0	0	0	0	0	0	0	0	0	0	0	0	0	0	0	0	0.0073	2	HNSC / LUAD
MYO1B_Mut	MUTATION	MYO1B	0.0105	0	0.0033	0.0053	0	0	0	0	0	0	0	0	0	0.0606	0.0909	0	0.0036	0.0112	0.0154	0	0	0	0.0038	2	COADREAD_MSI / COADREAD_Ultra
NSD1_Mut	MUTATION	NSD1	0	0	0.0736	0.0027	0	0.0045	0.022	0.0023	0	0	0	0	0	0.0152	0	0.0076	0	0	0.0308	0	0	0	0.0104	3	HNSC / LUSC / UCEC_MSI
9q34(IER5L)_Del	DELETION	IER5L,TUBBP5,TSC1,NOTCH1,VAV2,CACNA1B,OLFM1,FAM157B	0	0	0	0	0.0061	0	0	0.0093	0	0	0.0114	0.0263	0	0	0	0	0	0	0	0	0	0	0.0025	1	BRCA_Basal
MAGI2_Mut	MUTATION	MAGI2	0	0	0	0.0053	0	0.0045	0.0055	0	0	0.0046	0	0	0	0.0303	0.1818	0	0	0	0	0.3333	0	0	0.0041	3	COADREAD_MSI / COADREAD_Ultra / UCEC_Ultra
10q23(PTEN)_Del	DELETION	PTEN,KLLN	0	0.0837	0.0067	0.008	0.0061	0.0179	0.0714	0.0347	0.0227	0.0091	0.0568	0.1711	0.0294	0	0	0.053	0.0252	0	0.0769	0	0.0714	0	0.0319	12	GBM / LUSC / OV / BRCA_Her2 / BRCA_LumB / BRCA_Basal / BRCA_Other / COADREAD_MSS / COADREAD_Other / UCEC_MSI / UCEC_Serous / Pan-Cancer
EPHA3_Mut	MUTATION	EPHA3	0	0	0.0067	0.0027	0	0.0359	0.0165	0	0	0	0	0	0.0294	0.0455	0	0	0.0036	0	0.0154	0.0833	0	0	0.0066	4	LUAD / BRCA_Other / COADREAD_MSI / UCEC_Ultra
HRAS_Mut	MUTATION	HRAS	0.0421	0	0.0334	0	0	0.0045	0.0275	0	0	0	0	0	0	0	0	0	0.0036	0	0.0154	0	0	0	0.007	3	BLCA / HNSC / LUSC
SMAD4_Mut	MUTATION	SMAD4	0	0	0.01	0	0	0.0179	0.022	0	0.0227	0	0	0	0	0.1061	0.1818	0.0985	0.0576	0	0	0	0	0	0.0158	6	LUSC / BRCA_Her2 / COADREAD_MSI / COADREAD_Ultra / COADREAD_MSS / COADREAD_Other
1p36(AJAP1)_Del	DELETION	AJAP1,TNFRSF9	0	0	0	0	0.0061	0	0	0	0	0	0	0	0	0	0	0	0	0	0	0	0	0	0.0003	0
PBRM1_Mut	MUTATION	PBRM1	0.0211	0	0.01	0.3529	0	0.009	0.011	0.0023	0	0	0	0.0132	0	0.1061	0.0909	0.0227	0.0036	0	0.0308	0.1667	0	0	0.0503	8	BLCA / KIRC / COADREAD_MSI / COADREAD_Ultra / COADREAD_MSS / UCEC_MSI / UCEC_Ultra / Pan-Cancer
ING1_Mut	MUTATION	ING1	0	0	0	0	0	0	0	0	0	0	0	0	0	0.0152	0	0.0152	0.0072	0.0337	0.0154	0.1667	0	0	0.0035	2	UCEC_Low-CNA / UCEC_Ultra
19q13(NPAS1)_Del	DELETION	NPAS1,BSPH1,NAPSA,CD33,TMEM160	0	0	0	0	0	0	0	0.0093	0.0227	0	0.0114	0.0132	0	0	0	0	0	0	0	0	0	0	0.0022	1	BRCA_Her2
Xq28(SNORA56)_Amp	AMPLIFICATION	SNORA56,F8A1,H2AFB2,SNORA36A,MIR1184-1,GAB3,IRAK1,H2AFB3,F8,CTAG1A,LAGE3,MIR1184-2,DKC1,LOC100507404,MIR1184-3,H2AFB1,G6PD,RAB39B,MIR3202-2,CLIC2,CTAG1B,IKBKG,TMEM187,FUNDC2,TMLHE,CTAG2,VBP1,MPP1,F8A3,MIR3202-1,MTCP1NB,MTCP1,F8A2,PLXNA3,UBL4A,BRCC3	0	0.0186	0.0368	0.0134	0	0.0583	0.022	0.0926	0.0227	0.0091	0.0227	0.0263	0.0294	0	0	0	0	0	0	0	0.0536	0	0.0278	10	HNSC / LUAD / LUSC / OV / BRCA_Her2 / BRCA_LumB / BRCA_Basal / BRCA_Other / UCEC_Serous / Pan-Cancer
1q42(GPR137B)_Del	DELETION	GPR137B,ACTN2	0	0	0	0	0	0	0	0	0	0	0	0.0132	0	0	0	0	0	0	0	0	0	0	0.0003	0
21q22(IGSF5)_Amp	AMPLIFICATION	IGSF5,KCNJ15,BRWD1,ERG,DSCR8,HMGN1,B3GALT5,PSMG1,PCP4,SH3BGR,WRB,DSCR10,LCA5L,DSCAM,ETS2,C21orf88	0.0316	0	0	0	0.0488	0.009	0	0.0162	0.0227	0.0046	0.0568	0.0658	0	0	0	0	0	0	0	0	0.0357	0	0.0107	6	BLCA / LAML / BRCA_Her2 / BRCA_LumB / BRCA_Basal / UCEC_Serous
9p21(MIR876)_Del	DELETION	MIR876,MIR873,LINGO2	0	0	0.0301	0	0.0061	0	0.1044	0	0	0.0091	0	0.0132	0	0	0	0	0	0	0	0	0	0	0.0101	2	HNSC / LUSC
9p21(CDKN2A)_Del	DELETION	IFNA6,KLHL9,IFNE,CDKN2B,IFNA13,CDKN2A,DMRTA1,MIR31,IFNA2,C9orf53,IFNA8,IFNA22P,MTAP,IFNA5,IFNA1,CDKN2B-AS1	0.3579	0.6	0.2876	0.0348	0.0122	0.2018	0.2912	0.0347	0.0227	0.0183	0.0568	0.1316	0.0588	0	0	0.0152	0.0108	0	0	0	0	0	0.1277	12	BLCA / GBM / HNSC / KIRC / LUAD / LUSC / OV / BRCA_Her2 / BRCA_LumB / BRCA_Basal / BRCA_Other / Pan-Cancer
GABRB2_Mut	MUTATION	GABRB2	0.0105	0.0093	0	0	0	0	0	0	0	0	0	0	0	0.0455	0	0.0152	0.0036	0	0	0	0	0	0.0028	1	COADREAD_MSI
IRF2BP1_Mut	MUTATION	IRF2BP1	0.0105	0	0.0033	0.0027	0	0	0	0	0	0	0	0	0	0	0	0	0	0	0.0154	0.1667	0	0	0.0019	1	UCEC_Ultra
10p15(LARP4B)_Amp	AMPLIFICATION	LARP4B	0.0842	0	0	0	0	0	0	0.0833	0.0227	0.0046	0.0114	0.25	0.0294	0	0	0	0	0	0	0	0.0536	0.1	0.0224	8	BLCA / OV / BRCA_Her2 / BRCA_Basal / BRCA_Other / UCEC_Serous / UCEC_Other / Pan-Cancer
PTGES3_Mut	MUTATION	PTGES3	0	0	0.0033	0	0	0	0	0	0	0	0	0	0	0	0	0	0	0	0	0	0	0	0.0003	0
14q11(OR5AU1)_Del	DELETION	OR5AU1,RAB2B	0	0	0	0	0	0	0.0165	0	0	0	0	0	0	0	0	0	0	0	0	0	0	0	0.0009	0
CDH1_Mut	MUTATION	CDH1	0.0105	0	0.0033	0	0	0.0045	0	0	0.0455	0.1142	0	0	0.1471	0	0.0909	0	0.0036	0	0	0	0	0	0.0117	4	BRCA_Her2 / BRCA_LumA / BRCA_Other / COADREAD_Ultra
KIF13B_Mut	MUTATION	KIF13B	0	0.0047	0	0.0053	0	0.0045	0.0055	0	0	0	0	0	0	0.0303	0.0909	0.0076	0.0036	0	0.0154	0.1667	0	0	0.0041	3	COADREAD_MSI / COADREAD_Ultra / UCEC_Ultra
1p36(PRDM2)_Amp	AMPLIFICATION	PRDM2	0	0	0	0	0.0061	0.0135	0	0.0231	0	0	0	0	0	0	0	0	0	0	0	0	0.0179	0	0.0047	1	OV
14q24(PAPLN)_Del	DELETION	PAPLN,PNMA1,C14orf43	0	0	0	0.0053	0	0	0	0	0.0227	0	0.0227	0.0132	0	0	0	0	0	0	0	0	0	0	0.0019	2	BRCA_Her2 / BRCA_LumB
3p12(ID2B)_Del	DELETION	ID2B,SNTN,LTF,SPATA12,MIR3938,ROBO1,CCDC66,FHIT,FOXP1,ROBO2,FAM107A,ARHGEF3,FAM19A1,PTPRG	0.0316	0	0.0468	0.0428	0.0244	0.0045	0.0934	0	0.0227	0	0.0341	0.0263	0.0294	0	0	0	0	0	0	0	0.0357	0	0.0202	11	BLCA / HNSC / KIRC / LAML / LUSC / BRCA_Her2 / BRCA_LumB / BRCA_Basal / BRCA_Other / UCEC_Serous / Pan-Cancer
CCDC105_Mut	MUTATION	CCDC105	0	0	0	0	0	0	0.0055	0	0	0.0046	0	0	0	0	0	0.0152	0.0036	0	0	0	0	0	0.0016	0
17p12(ZNF286A)_Del	DELETION	ZNF286A,MEIS3P1,TBC1D26	0.0632	0	0	0	0.0183	0.009	0	0.0208	0	0.0091	0.0114	0	0	0	0	0.0076	0.0144	0	0	0	0	0	0.0088	2	BLCA / OV
5p15(CLPTM1L)_Amp	AMPLIFICATION	SLC6A18,SLC12A7,CLPTM1L,IRX4,TERT,SLC6A19,NKD2	0.1158	0	0.0903	0.008	0	0.1749	0.1648	0.1412	0.0455	0.0228	0.0341	0.0921	0.0588	0	0	0.0076	0.0144	0	0.0154	0	0.1071	0	0.0638	12	BLCA / HNSC / LUAD / LUSC / OV / BRCA_Her2 / BRCA_LumA / BRCA_LumB / BRCA_Basal / BRCA_Other / UCEC_Serous / Pan-Cancer
FOXD4L4_Mut	MUTATION	FOXD4L4	0	0	0	0.0134	0	0	0	0	0	0	0	0	0	0	0	0	0	0	0	0	0	0	0.0016	0
ZEB2_Mut	MUTATION	ZEB2	0	0	0	0	0	0.0314	0.0055	0	0	0.0046	0	0	0	0	0.0909	0.0076	0	0.0112	0	0.1667	0	0	0.0044	3	LUAD / COADREAD_Ultra / UCEC_Ultra
FSIP2_Mut	MUTATION	FSIP2	0	0	0	0	0	0	0	0	0	0	0	0	0	0.0152	0	0	0	0	0	0.0833	0	0	0.0006	1	UCEC_Ultra
7p22(SUN1)_Del	DELETION	SUN1,LOC442497,PDGFA,FLJ44511,FAM20C,PRKAR1B,LOC100288524	0	0	0	0	0.0122	0	0	0.0301	0.0227	0	0	0.0132	0	0	0	0	0	0	0	0	0	0	0.0054	2	OV / BRCA_Her2
CBFB_Mut	MUTATION	CBFB	0	0	0	0	0.0061	0	0.0055	0	0.0227	0.0046	0	0	0.0294	0	0	0	0	0	0	0	0	0	0.0016	2	BRCA_Her2 / BRCA_Other
1p13(ATP1A1OS)_Del	DELETION	ATP1A1OS,SYT6,MAB21L3,WNT2B,TRIM33	0	0	0.0301	0	0.0122	0.0135	0.022	0.0116	0.0227	0	0	0	0	0.0303	0	0	0	0	0	0	0	0	0.0082	4	HNSC / LUSC / BRCA_Her2 / COADREAD_MSI
17p13(DBIL5P)_Del	DELETION	DBIL5P,LOC100506388,RNMTL1,TIMM22,FAM101B,FAM57A,MIR3183,VPS53,C17orf97,RPH3AL,GEMIN4,GLOD4,NXN,DOC2B	0.0421	0	0	0	0.0183	0.0135	0	0.0093	0	0	0.0227	0	0.0294	0	0	0	0.0108	0	0	0	0	0	0.0063	3	BLCA / BRCA_LumB / BRCA_Other
4q32(ANP32C)_Del	DELETION	ANP32C,MARCH1	0	0	0	0	0	0.0045	0.0549	0.0208	0	0	0	0	0	0	0	0	0	0	0	0	0	0	0.0063	2	LUSC / OV
14q12(FAM177A1)_Amp	AMPLIFICATION	FAM177A1,NKX2-1,KIAA0391,PAX9,FOXA1,SLC25A21,SFTA3,PPP2R3C	0	0	0.0201	0.0053	0	0.1435	0.0769	0.0116	0.0227	0.0183	0.0568	0	0	0	0	0	0	0	0	0	0	0	0.0218	6	HNSC / LUAD / LUSC / BRCA_Her2 / BRCA_LumB / Pan-Cancer
6pter-p22(GFOD1)_Amp	AMPLIFICATION	GFOD1	0	0	0.01	0	0	0	0	0.1134	0.0227	0.0183	0	0.0921	0.0588	0	0	0	0	0.0112	0	0	0.0357	0	0.0218	6	OV / BRCA_Her2 / BRCA_Basal / BRCA_Other / UCEC_Serous / Pan-Cancer
KIAA1804_Mut	MUTATION	KIAA1804	0	0.0047	0.0033	0	0	0	0	0.0023	0	0	0	0	0	0.0455	0.1818	0.0227	0.0036	0	0.0154	0	0	0	0.0041	3	COADREAD_MSI / COADREAD_Ultra / COADREAD_MSS
10p11(PARD3)_Del	DELETION	PARD3	0	0	0.0167	0	0	0	0	0	0	0	0	0	0	0	0	0	0	0	0	0	0	0	0.0016	0
2q21(NCKAP5)_Del	DELETION	NCKAP5	0	0	0	0	0	0	0	0	0	0	0	0	0	0	0	0	0	0	0	0	0	0	0	0
TMEM185A_Mut	MUTATION	TMEM185A	0	0	0	0	0	0	0	0	0	0	0	0	0	0	0.0909	0	0	0	0	0	0	0	0.0003	1	COADREAD_Ultra
5q35(NSD1)_Del	DELETION	NSD1,FGFR4,RAB24	0	0	0.0167	0	0.0183	0.0045	0.022	0.0069	0	0	0	0.0395	0	0	0	0	0	0	0	0	0	0	0.006	2	LUSC / BRCA_Basal
6p22(E2F3)_Amp	AMPLIFICATION	SOX4,E2F3,CDKAL1	0.2105	0	0	0	0	0.0269	0.0275	0.1319	0	0.0137	0.0114	0.1184	0.0588	0	0	0	0	0.0112	0	0	0.0536	0	0.0338	8	BLCA / LUAD / LUSC / OV / BRCA_Basal / BRCA_Other / UCEC_Serous / Pan-Cancer
Xp21(FTHL17)_Del	DELETION	FTHL17,DMD	0	0	0.0435	0	0	0.0179	0.033	0	0	0	0	0	0	0	0	0	0	0	0	0	0.0536	0	0.0082	3	HNSC / LUSC / UCEC_Serous
MLL_Mut	MUTATION	MLL	0.0526	0	0.0167	0.008	0	0.0135	0.0055	0.0023	0.0227	0.0091	0	0	0	0.1212	0.0909	0.0076	0	0	0.0154	0.3333	0	0	0.0114	5	BLCA / BRCA_Her2 / COADREAD_MSI / COADREAD_Ultra / UCEC_Ultra
17q21(SKAP1)_Amp	AMPLIFICATION	SKAP1	0	0	0	0	0	0	0	0	0.1818	0.0365	0.0682	0	0	0	0	0	0	0	0	0	0	0	0.007	3	BRCA_Her2 / BRCA_LumA / BRCA_LumB
LRRC37A3_Mut	MUTATION	LRRC37A3	0	0	0	0	0	0	0.011	0	0	0	0	0	0	0.0303	0	0	0	0	0	0	0	0	0.0013	1	COADREAD_MSI
17p12(MIR744)_Del	DELETION	MIR744,SHISA6,MAP2K4	0.0632	0	0	0	0.0244	0.0224	0	0.0301	0.0227	0.0365	0.0455	0.0132	0.0294	0	0	0.0152	0.018	0	0	0	0.0179	0	0.0161	8	BLCA / LAML / LUAD / OV / BRCA_Her2 / BRCA_LumA / BRCA_LumB / BRCA_Other
20q11(DNMT3B)_Del	DELETION	DNMT3B,SFI1	0	0	0	0	0.0061	0	0	0	0	0	0	0	0	0	0	0	0	0	0	0	0	0	0.0003	0
CYP4F22_Mut	MUTATION	CYP4F22	0	0.014	0.0033	0	0	0	0.0055	0	0	0	0	0	0	0	0	0	0.0036	0	0	0.0833	0	0.1	0.0025	2	UCEC_Ultra / UCEC_Other
4q12(PDGFRA)_Amp	AMPLIFICATION	PDGFRA,PDCL2,KIT,NMU	0	0.1302	0	0	0	0.0135	0.0769	0.0093	0.0227	0	0.0114	0.0132	0	0	0	0	0	0	0	0	0	0	0.0164	3	GBM / LUSC / BRCA_Her2
AGAP2_Mut	MUTATION	AGAP2	0	0	0	0	0	0	0	0.0023	0	0	0	0	0	0	0.0909	0	0	0	0	0.0833	0	0	0.0009	2	COADREAD_Ultra / UCEC_Ultra
10p12(MIR938)_Del	DELETION	MIR938,MIR604,SVIL,BAMBI	0	0	0	0	0	0	0	0	0	0	0	0	0	0	0	0	0	0	0	0	0	0	0	0
3p11(EPHA3)_Amp	AMPLIFICATION	EPHA3	0	0	0	0	0	0	0.0275	0	0	0	0	0	0	0	0	0	0	0	0	0	0	0	0.0016	1	LUSC
9q21(LOC100133920)_Del	DELETION	LOC100133920,MGC21881,FAM75A5,FAM74A3,ANKRD20A4,LOC100132352,FOXD4L2,CNTNAP3,FAM75A7,LOC442421,FAM27B,CNTNAP3B,ANKRD20A1,FOXD4L6,KGFLP1,AQP7P1,FAM74A2,ANKRD20A3,ANKRD20A2,FAM74A1,LOC440896,KGFLP2,FAM27A,FAM75A3,FAM75A1,LOC642236,FAM74A4,FAM75A4,AQP7P3,FAM95B1,LOC572558,CBWD5,PGM5,FAM75A2,PGM5P2,FAM75A6,LOC643648,ZNF658B,CBWD6,ZNF658,FAM27C,LOC286297,FOXD4L5,CBWD3,LOC653501,FOXD4L4,FOXD4L3,LOC6429…	0	0	0.0167	0	0.0122	0.0135	0.0385	0	0.0227	0	0	0.0263	0	0	0	0	0	0	0	0	0	0	0.0063	3	LUSC / BRCA_Her2 / BRCA_Basal
OBSCN_Mut	MUTATION	OBSCN	0	0.0186	0.0067	0	0.0061	0.0224	0.022	0.0069	0.0227	0.0091	0.0227	0.0132	0.0294	0.1212	0	0.0606	0.0108	0	0	0.1667	0.0179	0.1	0.0155	9	LUAD / LUSC / BRCA_Her2 / BRCA_LumB / BRCA_Other / COADREAD_MSI / COADREAD_MSS / UCEC_Ultra / UCEC_Other
13q14(LPAR6)_Del	DELETION	LPAR6,RB1	0.1053	0.014	0.0134	0	0	0.0224	0.0275	0.0625	0.0227	0.0137	0.0341	0.1316	0.0294	0	0	0	0	0	0	0	0.0714	0	0.024	10	BLCA / LUAD / LUSC / OV / BRCA_Her2 / BRCA_LumB / BRCA_Basal / BRCA_Other / UCEC_Serous / Pan-Cancer
20p13(SRXN1)_Del	DELETION	SRXN1	0	0	0	0	0	0	0	0	0.0227	0	0	0.0132	0	0	0	0	0	0	0	0	0	0	0.0006	1	BRCA_Her2
MYCL1_Mut	MUTATION	MYCL1	0	0	0	0.0027	0	0	0	0	0	0	0	0	0	0	0	0	0	0	0	0	0	0	0.0003	0
C10orf71_Mut	MUTATION	C10orf71	0.0105	0	0.0134	0.0027	0	0.0045	0.0055	0	0	0	0	0	0	0.0455	0	0	0	0	0	0	0	0	0.0035	1	COADREAD_MSI
2q31(PDE11A)_Amp	AMPLIFICATION	PDE11A,NFE2L2,HNRNPA3	0	0	0.0535	0.0053	0	0.0224	0.0549	0.0694	0.0227	0.0046	0.0114	0.0132	0	0	0	0	0	0	0	0	0.0536	0	0.0221	7	HNSC / LUAD / LUSC / OV / BRCA_Her2 / UCEC_Serous / Pan-Cancer
7q11(AUTS2)_Del	DELETION	AUTS2	0	0	0	0	0	0	0	0	0	0	0	0	0	0	0	0	0	0	0	0	0	0	0	0
16p11(PLK1)_Amp	AMPLIFICATION	PLK1,TNRC6A	0.0421	0	0	0	0	0	0	0	0.0227	0.0594	0.0568	0	0.0294	0	0	0	0	0	0	0	0.0357	0	0.0082	6	BLCA / BRCA_Her2 / BRCA_LumA / BRCA_LumB / BRCA_Other / UCEC_Serous
PYCARD_Meth	METHYLATION	PYCARD	0.0421	0	0	0	0	0	0	0	0	0	0	0	0	0	0	0	0	0	0	0	0	0	0.0013	1	BLCA
BRCA2_Mut	MUTATION	BRCA2	0.0105	0	0.0067	0.0027	0	0.009	0.022	0.0185	0.0455	0.0046	0.0227	0.0132	0	0.0909	0.3636	0.0152	0	0	0	0.25	0	0	0.0123	6	LUSC / BRCA_Her2 / BRCA_LumB / COADREAD_MSI / COADREAD_Ultra / UCEC_Ultra
1p22(RPL5)_Del	DELETION	RPL5,SNORA66,SNORD21	0	0	0	0	0	0.009	0	0	0	0	0	0	0	0	0	0	0	0	0	0	0	0	0.0006	0
21q22(MX1)_Del	DELETION	MX1	0	0	0	0	0	0	0.0055	0	0	0	0	0	0	0	0	0	0	0	0	0	0	0	0.0003	0
17q21(HEXIM2)_Del	DELETION	HEXIM2,HEXIM1,PLCD3,ACBD4	0	0	0	0	0	0	0	0	0.0682	0	0	0	0	0	0	0	0	0	0	0	0	0	0.0009	1	BRCA_Her2
GPS2_Mut	MUTATION	GPS2	0.0316	0	0.0033	0	0	0.0045	0	0.0023	0	0.0228	0	0	0	0.0152	0.0909	0	0	0.0112	0.0154	0.0833	0	0.1	0.0054	5	BLCA / BRCA_LumA / COADREAD_Ultra / UCEC_Ultra / UCEC_Other
19p13(ATP5D)_Del	DELETION	ATP5D,C19orf26,MIDN,TCF3,UQCR11,MEX3D,GNA11,MBD3,STK11	0	0	0.01	0	0.0061	0.0224	0.0165	0.0556	0.0455	0.0046	0.0114	0.0526	0.0294	0	0	0	0	0.0112	0	0	0.0357	0	0.0152	6	LUAD / OV / BRCA_Her2 / BRCA_Basal / BRCA_Other / UCEC_Serous
3(LOC285375)_Amp	AMPLIFICATION	LOC285375	0.0737	0	0	0	0	0	0	0	0	0	0	0	0	0	0	0	0	0	0	0	0.125	0	0.0044	2	BLCA / UCEC_Serous
8q23(YWHAZ)_Amp	AMPLIFICATION	FLJ42969,YWHAZ	0.1579	0	0.0502	0	0.0061	0.0628	0.022	0.2338	0.3182	0.1142	0.3182	0.2763	0.2059	0.0152	0	0.0303	0.0576	0.0112	0	0	0.0893	0.1	0.0863	15	BLCA / HNSC / LUAD / LUSC / OV / BRCA_Her2 / BRCA_LumA / BRCA_LumB / BRCA_Basal / BRCA_Other / COADREAD_MSS / COADREAD_Other / UCEC_Serous / UCEC_Other / Pan-Cancer
4p16(TMED11P)_Del	DELETION	TMED11P,CTBP1,SPON2	0	0	0.0201	0	0	0	0.022	0	0.0227	0	0	0.0526	0.0294	0	0	0	0	0	0	0	0	0	0.0051	5	HNSC / LUSC / BRCA_Her2 / BRCA_Basal / BRCA_Other
16p13(CREBBP)_Del	DELETION	CREBBP	0.0421	0	0	0	0	0	0	0.0255	0	0	0	0	0	0	0	0	0	0	0	0	0	0	0.0047	2	BLCA / OV
10p12(PLXDC2)_Del	DELETION	PLXDC2	0	0	0	0	0	0	0.0275	0	0	0	0	0	0	0	0	0	0	0	0	0	0	0	0.0016	1	LUSC
10p15(IDI1)_Del	DELETION	IDI1,ADARB2,TUBB8,IDI2-AS1,ZMYND11,AKR1C2,IDI2,WDR37,C10orf108,DIP2C	0	0	0	0	0.0183	0.0045	0.0275	0.0046	0	0	0	0	0	0	0	0	0	0	0	0	0	0	0.0035	1	LUSC
7q22(GJC3)_Amp	AMPLIFICATION	GJC3,FAM200A,ZNF655,CYP3A43,TRIM4,ZNF498,CYP3A7,CYP3A5,LOC100289187,CYP3A4,OR2AE1	0.0316	0	0.0635	0.0053	0	0.0269	0.044	0.037	0.0227	0.0137	0.0114	0.0132	0	0	0	0	0	0	0	0	0.0893	0	0.0205	8	BLCA / HNSC / LUAD / LUSC / OV / BRCA_Her2 / UCEC_Serous / Pan-Cancer
14q32(TCL6)_Del	DELETION	TCL6	0	0	0	0	0	0	0	0	0	0	0	0	0	0	0	0	0	0	0	0	0	0	0	0
17(LOC100499467)_Del	DELETION	LOC100499467	0	0	0	0	0	0	0	0	0	0	0	0	0	0	0	0	0	0	0	0	0	0	0	0
FGFR1_Mut	MUTATION	FGFR1	0	0.0047	0	0	0	0	0	0	0	0	0	0	0	0.0152	0	0	0	0	0	0	0	0	0.0006	0
CASP8_Mut	MUTATION	CASP8	0.0211	0	0.0468	0	0	0.0045	0.011	0	0	0.0046	0	0	0	0.1364	0.0909	0	0.0036	0.0112	0.0308	0.1667	0	0	0.0114	6	BLCA / HNSC / COADREAD_MSI / COADREAD_Ultra / UCEC_MSI / UCEC_Ultra
3q26(ZNF639,PIK3CA)_Amp	AMPLIFICATION	MFN1,PIK3CA,TERC,GNB4,SOX2,MECOM,ZMAT3,KCNMB3,ZNF639,KCNMB2	0.0526	0.0279	0.2107	0.0214	0	0.0448	0.5769	0.375	0.1364	0.0457	0.0568	0.1184	0.0588	0	0	0	0	0	0	0	0.4107	0.2	0.1315	15	BLCA / GBM / HNSC / KIRC / LUAD / LUSC / OV / BRCA_Her2 / BRCA_LumA / BRCA_LumB / BRCA_Basal / BRCA_Other / UCEC_Serous / UCEC_Other / Pan-Cancer
8q24(TIGD5)_Del	DELETION	TIGD5	0	0	0	0	0	0	0	0	0	0.0046	0	0	0	0	0	0	0	0	0	0	0	0	0.0003	0
12p11(C12orf5)_Amp	AMPLIFICATION	C12orf5,KDM5A,CCDC77,B4GALNT3,SLC6A13,IQSEC3,LOC574538,WNK1,SLC6A12,CCND2,LOC100288778,NINJ2,FAM138D,ADIPOR2	0.0316	0.0326	0.0468	0	0	0.0269	0.0879	0.1227	0	0.0091	0.0682	0.1711	0.0882	0	0	0	0	0	0	0	0.0536	0.1	0.0401	12	BLCA / GBM / HNSC / LUAD / LUSC / OV / BRCA_LumB / BRCA_Basal / BRCA_Other / UCEC_Serous / UCEC_Other / Pan-Cancer
18q23(DOK6)_Del	DELETION	DOK6,LOC400655,ADNP2,LOC100505776,GALR1,TMX3,PARD6G,CTDP1,CBLN2,RBFA,LOC100505817,NFATC1,NETO1,KCNG2,TXNL4A,PQLC1,HSBP1L1,LOC100130522	0	0	0.0602	0.0053	0.0122	0.009	0.0275	0.0509	0.0227	0.0091	0.0227	0.0132	0.0294	0.0152	0.0909	0.053	0.036	0	0	0.0833	0.0357	0	0.0253	12	HNSC / LUSC / OV / BRCA_Her2 / BRCA_LumB / BRCA_Other / COADREAD_Ultra / COADREAD_MSS / COADREAD_Other / UCEC_Ultra / UCEC_Serous / Pan-Cancer
RB1_Mut	MUTATION	RB1	0.1263	0.0837	0.0268	0.0027	0	0.0359	0.0495	0.0231	0	0	0.0341	0.0526	0.0294	0.0152	0.0909	0.0076	0.0036	0	0.0615	0.1667	0.0179	0	0.0269	13	BLCA / GBM / HNSC / LUAD / LUSC / OV / BRCA_LumB / BRCA_Basal / BRCA_Other / COADREAD_Ultra / UCEC_MSI / UCEC_Ultra / Pan-Cancer
6q21(NKAIN2)_Del	DELETION	NKAIN2	0	0	0	0	0	0	0	0	0	0	0	0	0	0	0	0	0	0	0	0	0	0	0	0
SLC12A2_Mut	MUTATION	SLC12A2	0.0105	0	0.0033	0.008	0	0.009	0	0.0023	0	0	0	0	0	0.0152	0.1818	0.0076	0.0072	0	0.0154	0	0	0	0.0047	1	COADREAD_Ultra
KCTD1_Mut	MUTATION	KCTD1	0	0	0	0	0	0.0045	0	0.0023	0	0	0	0	0	0.0455	0	0	0	0	0	0	0	0	0.0016	1	COADREAD_MSI
MLH1_Meth	METHYLATION	MLH1	0	0	0	0	0	0	0	0	0	0	0	0	0	0.697	0	0	0.0252	0.0225	0.9231	0.1667	0	0.4	0.0382	7	COADREAD_MSI / COADREAD_Other / UCEC_Low-CNA / UCEC_MSI / UCEC_Ultra / UCEC_Other / Pan-Cancer
17p13(ZZEF1)_Del	DELETION	ZZEF1	0	0	0	0	0.0183	0.0135	0	0	0	0.0046	0	0.0132	0.0294	0.0152	0	0.0076	0.0072	0	0	0	0	0	0.0041	1	BRCA_Other
PRRX1_Mut	MUTATION	PRRX1	0	0	0.0033	0	0	0	0	0	0	0.0046	0	0	0	0	0	0	0	0.0112	0	0	0	0	0.0009	0
6p25(HUS1B)_Amp	AMPLIFICATION	HUS1B,IRF4,EXOC2,DUSP22,LOC285768	0	0	0	0	0.0122	0	0.0165	0.1181	0	0.0046	0.0114	0.0526	0.0294	0	0	0	0	0.0112	0	0	0.0536	0	0.0212	5	OV / BRCA_Basal / BRCA_Other / UCEC_Serous / Pan-Cancer
11p11(DGKZ)_Amp	AMPLIFICATION	DGKZ,MDK,MIR3160-2,CHRM4,MIR3160-1,AMBRA1	0	0	0.0268	0	0	0	0.0385	0.0208	0	0	0	0.0263	0.0294	0	0	0	0	0	0	0	0.0714	0	0.0098	6	HNSC / LUSC / OV / BRCA_Basal / BRCA_Other / UCEC_Serous
STRC_Mut	MUTATION	STRC	0	0	0.0033	0	0	0.0045	0	0	0	0	0	0	0	0.0455	0.0909	0	0.0036	0	0	0.0833	0	0	0.0025	3	COADREAD_MSI / COADREAD_Ultra / UCEC_Ultra
4p16(TACC3)_Amp	AMPLIFICATION	TACC3,LETM1,TMEM129,SLBP,FGFR3	0.0737	0.0279	0	0	0	0.009	0	0.0694	0	0.0046	0.0114	0.0132	0	0	0	0	0	0	0	0	0.1071	0.1	0.0174	5	BLCA / GBM / OV / UCEC_Serous / UCEC_Other
1p31(NEGR1)_Del	DELETION	NEGR1	0	0	0	0	0.0061	0	0	0	0	0	0	0	0	0	0	0	0	0	0	0	0	0	0.0003	0
17q24(CBX8)_Amp	AMPLIFICATION	CBX8,ASPSCR1,KIAA0195,CDC42EP4	0.0526	0	0	0	0	0.0448	0.0659	0.1157	0.2273	0.0594	0.2159	0.0921	0.1471	0	0	0	0	0	0	0	0.1607	0	0.0442	11	BLCA / LUAD / LUSC / OV / BRCA_Her2 / BRCA_LumA / BRCA_LumB / BRCA_Basal / BRCA_Other / UCEC_Serous / Pan-Cancer
UGT2B10_Mut	MUTATION	UGT2B10	0.0211	0	0.01	0.0027	0	0.009	0	0.0046	0.0227	0	0	0	0	0	0	0	0	0.0225	0	0.0833	0	0	0.0044	4	BLCA / BRCA_Her2 / UCEC_Low-CNA / UCEC_Ultra
19q13(ZNF324)_Del	DELETION	ZNF324,ZSCAN18,MGC2752,ZNF584,SLC27A5,CHMP2A,ZNF324B,ZNF497,RPS5,A1BG-AS1,ZNF552,LOC646862,TRIM28,UBE2M,MZF1,ZBTB45,A1BG,ZNF837,LOC100131691,FKBP1AP1,ZNF132,ZNF446	0	0	0	0	0.0061	0	0	0.0162	0.0455	0	0	0.0132	0	0	0	0	0	0	0	0	0	0	0.0035	1	BRCA_Her2
4q34(IRF2)_Del	DELETION	IRF2,LRP2BP,GPM6A,ANKRD37,UFSP2,SNX25,HELT,FAT1,C4orf47,KIAA1430,SLC25A4	0.0316	0	0.0635	0	0	0.0269	0.0824	0.0509	0.0227	0	0.0455	0.0789	0.0294	0.0303	0.0909	0.0455	0.0252	0	0.0154	0	0	0	0.0297	14	BLCA / HNSC / LUAD / LUSC / OV / BRCA_Her2 / BRCA_LumB / BRCA_Basal / BRCA_Other / COADREAD_MSI / COADREAD_Ultra / COADREAD_MSS / COADREAD_Other / Pan-Cancer
18(LOC647946)_Del	DELETION	LOC647946	0	0	0	0	0	0	0.0165	0	0	0	0	0	0	0.0152	0	0.0152	0.018	0	0	0	0	0	0.0035	0
HCN1_Mut	MUTATION	HCN1	0.0316	0.0093	0.01	0	0	0.009	0.0495	0	0	0.0046	0	0	0	0.0758	0.0909	0	0.0072	0	0.0154	0.25	0	0	0.0101	5	BLCA / LUSC / COADREAD_MSI / COADREAD_Ultra / UCEC_Ultra
EPHA2_Mut	MUTATION	EPHA2	0.0105	0	0.0334	0	0	0	0	0	0	0	0	0	0	0.0758	0	0	0	0	0.0154	0	0	0	0.0054	2	HNSC / COADREAD_MSI
WT1_Mut	MUTATION	WT1	0.0105	0.0047	0	0.0027	0.0671	0.0179	0	0	0	0	0	0	0	0.0303	0	0.0076	0	0	0.0154	0	0	0	0.007	2	LAML / COADREAD_MSI
7q32(ZC3HC1)_Amp	AMPLIFICATION	ZC3HC1	0	0.0233	0	0.0027	0	0.0314	0	0.0995	0	0	0.0114	0.0526	0	0	0	0	0	0	0.0154	0	0.0893	0	0.0212	6	GBM / LUAD / OV / BRCA_Basal / UCEC_Serous / Pan-Cancer
10q21(MIR548F1)_Amp	AMPLIFICATION	MIR548F1	0	0	0	0	0.0061	0	0	0	0	0	0	0	0	0	0	0	0	0	0	0	0	0	0.0003	0
CACNA1A_Mut	MUTATION	CACNA1A	0	0.0093	0	0.008	0	0.0045	0.011	0.0046	0	0	0	0	0	0.1515	0	0	0	0.0112	0	0.0833	0	0	0.007	2	COADREAD_MSI / UCEC_Ultra
OPRM1_Mut	MUTATION	OPRM1	0	0.0047	0	0.0053	0	0.0045	0.0055	0	0	0	0	0	0.0294	0	0.1818	0.0152	0	0	0	0.1667	0	0	0.0038	3	BRCA_Other / COADREAD_Ultra / UCEC_Ultra
5p12(PARP8)_Amp	AMPLIFICATION	PARP8,EMB,HCN1	0	0	0.01	0	0	0.0224	0.1264	0.044	0	0	0	0	0	0	0	0	0	0	0	0	0	0	0.0158	3	LUAD / LUSC / OV
13q14(RCBTB1)_Amp	AMPLIFICATION	RCBTB1,MLNR,SETDB2,CYSLTR2,CDADC1,FNDC3A,CAB39L,PHF11,ARL11	0	0	0	0	0	0	0	0	0	0	0	0	0	0.0152	0	0.0455	0.0216	0	0	0	0	0	0.0041	2	COADREAD_MSS / COADREAD_Other
1p32(ADPRHL2)_Amp	AMPLIFICATION	ADPRHL2,HPCAL4,BMP8A,PABPC4,BMP8B,PPIEL,HEYL,NT5C1A,SNORA55,PPIE,TRIT1,COL8A2,MACF1,OXCT2,MYCL1	0.0842	0	0.0201	0	0.0061	0.0179	0.0275	0.1389	0.0455	0.0091	0	0.0526	0	0	0	0	0	0	0.0154	0	0.1786	0	0.0326	8	BLCA / HNSC / LUSC / OV / BRCA_Her2 / BRCA_Basal / UCEC_Serous / Pan-Cancer
1q42(KIF26B)_Amp	AMPLIFICATION	KIF26B,C1orf100,C1orf31,C1orf150,ACTN2	0	0.0186	0.0201	0	0.0244	0.0807	0.033	0.1319	0.1818	0.1461	0.125	0.3421	0.2353	0	0	0	0	0.0562	0	0	0.1607	0	0.0613	13	HNSC / LAML / LUAD / LUSC / OV / BRCA_Her2 / BRCA_LumA / BRCA_LumB / BRCA_Basal / BRCA_Other / UCEC_Low-CNA / UCEC_Serous / Pan-Cancer
CLIP2_Mut	MUTATION	CLIP2	0	0.0047	0	0.0027	0	0	0.0055	0	0	0	0	0.0132	0	0.0303	0	0	0	0	0	0	0	0	0.0019	1	COADREAD_MSI
1q44(LOC255654)_Del	DELETION	LOC255654,LOC149134,SMYD3,TFB2M,SCCPDH,CNST	0	0	0	0	0	0	0	0	0	0	0	0	0	0	0	0	0	0	0	0	0	0	0	0
18p11(FLJ35776)_Del	DELETION	FLJ35776,DLGAP1,LOC284215,LOC201477	0	0	0	0	0.0061	0.009	0	0.0185	0	0.0046	0.0341	0.0263	0	0	0	0	0	0	0	0	0	0	0.0054	2	BRCA_LumB / BRCA_Basal
7q21(CDK6)_Amp	AMPLIFICATION	CDK6	0	0.0233	0.0635	0.008	0	0.0224	0.0604	0	0	0	0	0	0	0	0	0	0	0	0	0	0	0	0.0136	4	GBM / HNSC / LUAD / LUSC
STK35_Mut	MUTATION	STK35	0	0	0	0	0	0	0	0	0	0	0	0	0	0	0	0	0	0	0	0	0	0	0	0
TRIM7_Mut	MUTATION	TRIM7	0	0	0	0	0	0	0.011	0	0	0	0	0	0	0	0	0.0076	0	0	0	0	0	0	0.0009	0
12p13(LRTM2)_Del	DELETION	LRTM2,CACNA2D4	0	0	0	0	0.0061	0.0179	0	0	0	0	0	0	0	0	0	0	0	0	0	0	0	0	0.0016	0
1q32(PPP1R15B,MDM4)_Amp	AMPLIFICATION	C1orf157,PIK3C2B,NFASC,LOC127841,REN,GOLT1A,ETNK2,PPP1R15B,KISS1,PLEKHA6,MDM4,SOX13,CNTN2,LRRN2	0	0.0884	0.0134	0.0053	0.0061	0.0897	0.022	0.0787	0.2045	0.1598	0.1364	0.1184	0.2059	0	0	0	0	0.0337	0.0154	0	0.1429	0	0.0531	12	GBM / LUAD / LUSC / OV / BRCA_Her2 / BRCA_LumA / BRCA_LumB / BRCA_Basal / BRCA_Other / UCEC_Low-CNA / UCEC_Serous / Pan-Cancer
CABLES1_Mut	MUTATION	CABLES1	0.0105	0	0	0	0	0.0045	0	0	0	0	0	0	0	0.0152	0	0	0	0	0	0	0	0	0.0009	0
HCN4_Mut	MUTATION	HCN4	0	0.0047	0	0	0	0.0045	0.0055	0	0	0.0046	0	0	0	0.0606	0.1818	0	0	0	0.0154	0	0	0	0.0035	2	COADREAD_MSI / COADREAD_Ultra
12q12(ARID2)_Del	DELETION	ARID2,LOC400027	0	0	0	0	0.0061	0.0224	0	0.0046	0	0	0	0	0	0	0	0	0	0	0	0	0	0	0.0025	1	LUAD
C3orf63_Mut	MUTATION	C3orf63	0	0	0.0033	0	0	0	0.0055	0.0023	0	0	0	0	0	0	0.1818	0	0	0	0	0.25	0	0	0.0025	2	COADREAD_Ultra / UCEC_Ultra
NHSL2_Mut	MUTATION	NHSL2	0	0.0047	0	0	0	0	0	0	0	0	0.0114	0	0	0	0	0	0	0	0	0	0	0	0.0006	0
POLE_Mut	MUTATION	POLE	0	0	0.0067	0.0027	0	0.0045	0.0055	0	0	0	0	0	0	0.0303	0.6364	0.0076	0	0	0	0.6667	0	0	0.0073	3	COADREAD_MSI / COADREAD_Ultra / UCEC_Ultra
8p11(IDO2)_Del	DELETION	IDO2,SGK196,FNTA,POTEA,HGSNAT	0.0526	0	0	0	0	0	0.0165	0	0	0.0091	0.0114	0.0132	0	0	0	0	0	0	0	0	0	0	0.0038	1	BLCA
19p13(BRD4)_Amp	AMPLIFICATION	CACNA1A,BRD4,NOTCH3	0	0	0.0234	0	0.0061	0	0.033	0.169	0.0227	0.0091	0.0114	0.0658	0.0294	0	0	0	0	0	0.0154	0	0.2679	0	0.0357	8	HNSC / LUSC / OV / BRCA_Her2 / BRCA_Basal / BRCA_Other / UCEC_Serous / Pan-Cancer
KEAP1_Mut	MUTATION	KEAP1	0.0105	0	0.0067	0	0	0.0493	0.044	0	0	0	0	0	0.0294	0	0	0	0	0	0.0154	0	0	0	0.0076	3	LUAD / LUSC / BRCA_Other
PPP2R1A_Mut	MUTATION	PPP2R1A	0	0	0.0067	0.0027	0	0.0045	0.0055	0.0069	0	0	0	0	0	0.0606	0	0	0.0108	0	0.0462	0.0833	0.1964	0	0.0095	4	COADREAD_MSI / UCEC_MSI / UCEC_Ultra / UCEC_Serous
9p13(DNAJB5)_Amp	AMPLIFICATION	DNAJB5,C9orf131,KIAA1045	0.0316	0	0.0502	0	0	0.009	0.0549	0.0069	0	0.0091	0.0568	0.0132	0	0	0	0	0	0	0	0	0	0	0.013	4	BLCA / HNSC / LUSC / BRCA_LumB
LCMT2_Mut	MUTATION	LCMT2	0	0	0	0	0	0	0	0	0	0.0046	0	0	0	0	0	0	0	0	0	0.0833	0	0	0.0006	1	UCEC_Ultra
ITGAL_Mut	MUTATION	ITGAL	0.0105	0.0047	0.01	0	0	0.0135	0	0	0	0	0	0	0	0.0303	0.3636	0	0	0	0.0154	0	0	0	0.0047	2	COADREAD_MSI / COADREAD_Ultra
1p33(AGBL4)_Del	DELETION	AGBL4,BEND5	0	0	0	0	0	0	0	0	0	0	0	0	0	0	0	0	0	0	0	0	0	0	0	0
CHD3_Mut	MUTATION	CHD3	0	0	0.0033	0.0027	0	0.0045	0	0	0	0.0046	0.0114	0	0	0.1212	0	0.0076	0	0.0225	0.0308	0	0	0	0.0057	3	COADREAD_MSI / UCEC_Low-CNA / UCEC_MSI
3p25(BAP1)_Del	DELETION	BAP1,SETD2,VHL,PBRM1	0	0	0.0134	0.0508	0.0061	0	0	0	0.0455	0.0046	0	0.0132	0	0	0	0	0	0	0	0	0	0	0.0088	2	KIRC / BRCA_Her2
CYP21A2_Mut	MUTATION	CYP21A2	0	0	0	0.0027	0.0183	0	0	0.0046	0	0	0	0	0	0	0	0	0	0	0	0	0.0179	0	0.0022	0
3p21(DNAH1)_Del	DELETION	DNAH1,ITIH1,RBM5,SEMA3F	0	0	0	0.0401	0.0061	0	0.011	0	0.0227	0	0	0.0132	0	0	0	0	0	0	0	0	0	0	0.0063	2	KIRC / BRCA_Her2
12p13(MIR613)_Del	DELETION	MIR613,ETV6,CDKN1B,APOLD1,GPR19,CREBL2	0	0	0	0	0.0122	0.0314	0	0	0	0	0.0114	0	0.0294	0	0	0	0	0	0	0	0	0	0.0035	2	LUAD / BRCA_Other
8p23(FBXO25)_Del	DELETION	OR4F21,ZNF596,CSMD1,RPL23AP53,FBXO25,C8orf42	0.1263	0	0.097	0.016	0.0061	0.0673	0.0769	0.1296	0.0909	0.0685	0.1136	0.1711	0.0588	0.0303	0.0909	0.0833	0.0755	0.0225	0	0	0.0357	0	0.0683	17	BLCA / HNSC / LUAD / LUSC / OV / BRCA_Her2 / BRCA_LumA / BRCA_LumB / BRCA_Basal / BRCA_Other / COADREAD_MSI / COADREAD_Ultra / COADREAD_MSS / COADREAD_Other / UCEC_Low-CNA / UCEC_Serous / Pan-Cancer
SMARCA4_Mut	MUTATION	SMARCA4	0	0	0.0134	0.008	0	0.0314	0.011	0	0	0	0	0.0132	0	0.0303	0.0909	0	0	0.0112	0	0.1667	0	0	0.0073	4	LUAD / COADREAD_MSI / COADREAD_Ultra / UCEC_Ultra
3p11(EPHA3)_Del	DELETION	EPHA3,POU1F1	0	0	0	0	0.0061	0	0.0275	0	0	0	0	0	0	0	0	0	0	0	0	0	0	0	0.0019	1	LUSC
19p13(DNM2)_Amp	AMPLIFICATION	DNM2	0	0	0.0134	0	0.0061	0	0.0165	0.0995	0.0227	0.0046	0.0227	0.0263	0	0	0	0	0	0	0	0	0.25	0	0.0224	6	OV / BRCA_Her2 / BRCA_LumB / BRCA_Basal / UCEC_Serous / Pan-Cancer
NPM1_Mut	MUTATION	NPM1	0	0	0	0	0.2744	0	0	0	0	0	0	0	0	0	0	0	0	0	0	0	0	0	0.0142	1	LAML
19p12(RPSAP58)_Del	DELETION	RPSAP58	0	0	0	0	0.0061	0	0	0	0	0	0	0	0	0	0	0	0	0	0	0	0	0	0.0003	0
CEBPA_Mut	MUTATION	CEBPA	0	0	0	0.0027	0.0244	0	0.0055	0	0	0	0	0	0	0	0	0	0	0	0	0	0	0	0.0019	1	LAML
21q11(BAGE3)_Del	DELETION	BAGE3,C21orf15,ANKRD30BP2,TPTE,BAGE5,BAGE4,BAGE,MIR3648,MIR3156-3,BAGE2,MIR3687,POTED	0	0	0	0	0	0.0224	0.044	0.0255	0.0455	0.0091	0.0909	0.0263	0	0	0	0	0	0	0	0	0	0	0.012	6	LUAD / LUSC / OV / BRCA_Her2 / BRCA_LumB / BRCA_Basal
DNMT3A_Mut	MUTATION	DNMT3A	0	0	0.0033	0.008	0.2317	0.0045	0.0055	0.0023	0	0.0046	0	0	0	0.0455	0	0	0	0	0.0154	0	0	0	0.0158	2	LAML / COADREAD_MSI
ARID1A_Mut	MUTATION	ARID1A	0.2316	0.0047	0.0201	0.0241	0	0.0448	0.033	0.0046	0.0227	0.0137	0.0341	0	0	0.2727	0.2727	0.0606	0.0324	0.4157	0.3231	0.6667	0.0536	0.2	0.0544	17	BLCA / HNSC / KIRC / LUAD / LUSC / BRCA_Her2 / BRCA_LumB / COADREAD_MSI / COADREAD_Ultra / COADREAD_MSS / COADREAD_Other / UCEC_Low-CNA / UCEC_MSI / UCEC_Ultra / UCEC_Serous / UCEC_Other / Pan-Cancer
ATM_Mut	MUTATION	ATM	0.0316	0.0047	0.0033	0.016	0	0.0493	0.0055	0.0046	0	0.0137	0.0114	0.0132	0	0.1667	0.5455	0.053	0.0252	0.0225	0.0769	0.5	0	0	0.0234	10	BLCA / LUAD / COADREAD_MSI / COADREAD_Ultra / COADREAD_MSS / COADREAD_Other / UCEC_Low-CNA / UCEC_MSI / UCEC_Ultra / Pan-Cancer
GABRA1_Mut	MUTATION	GABRA1	0.0105	0.0047	0.0033	0.0027	0	0.0045	0.0165	0.0046	0	0	0	0	0	0	0	0	0	0	0.0154	0.1667	0	0.1	0.0044	2	UCEC_Ultra / UCEC_Other
IGFBP1_Mut	MUTATION	IGFBP1	0	0	0	0	0	0	0	0	0	0	0	0	0	0	0	0	0	0	0	0.0833	0	0	0.0003	1	UCEC_Ultra
TMEM132E_Mut	MUTATION	TMEM132E	0	0	0.0033	0	0	0.0135	0.0055	0	0	0	0	0	0	0.0152	0	0	0.0036	0	0	0	0	0	0.0022	0
2q11(FAM178B)_Amp	AMPLIFICATION	FAM178B,SEMA4C,ANKRD39	0	0	0.0301	0	0	0.0135	0.0495	0.0139	0.0455	0.0046	0	0.0132	0	0	0	0	0	0	0	0	0	0	0.0098	3	HNSC / LUSC / BRCA_Her2
TNXB_Mut	MUTATION	TNXB	0.0211	0	0.0033	0.0053	0	0.009	0.0055	0.0023	0	0.0046	0	0	0	0.0909	0	0	0.0036	0	0	0	0	0	0.0054	2	BLCA / COADREAD_MSI
12q13(ERBB3)_Amp	AMPLIFICATION	ERBB3	0	0	0	0	0	0.0269	0	0.0394	0.0227	0	0.0114	0	0	0	0	0	0	0	0	0	0.1429	0	0.0104	4	LUAD / OV / BRCA_Her2 / UCEC_Serous
APRT_Mut	MUTATION	APRT	0	0.0047	0	0	0	0	0	0	0	0	0	0	0	0	0	0	0	0	0	0	0	0	0.0003	0
UGT1A7_Mut	MUTATION	UGT1A7	0	0	0	0	0	0	0	0.0023	0	0	0	0	0	0	0	0.0076	0	0	0	0.0833	0	0	0.0009	1	UCEC_Ultra
16q12(PHKB)_Del	DELETION	PHKB	0	0	0	0	0.0061	0	0	0	0	0.0228	0	0.0526	0.0294	0	0	0	0	0	0	0	0	0	0.0035	3	BRCA_LumA / BRCA_Basal / BRCA_Other
20p11(FLRT3)_Del	DELETION	FLRT3,MACROD2	0	0	0	0	0	0	0	0	0.0227	0.0046	0.0114	0.0132	0	0.0152	0.0909	0	0.0108	0.0112	0.0308	0	0	0	0.0038	3	BRCA_Her2 / COADREAD_Ultra / UCEC_MSI
HEATR7A_Mut	MUTATION	HEATR7A	0	0	0	0	0	0	0	0	0	0	0	0	0	0.0303	0	0	0	0	0	0	0	0	0.0006	1	COADREAD_MSI
ZNF498_Mut	MUTATION	ZNF498	0.0105	0	0	0	0	0	0	0	0.0227	0	0.0114	0	0	0	0	0	0	0	0	0	0	0	0.0009	1	BRCA_Her2
9p24(GLIS3)_Amp	AMPLIFICATION	GLIS3,C9orf46,CD274,PDCD1LG2	0	0	0.0535	0.0027	0	0	0.0385	0.044	0.0455	0.0046	0	0.1184	0.0294	0.0303	0	0.0152	0.0108	0	0	0	0.0179	0	0.0202	8	HNSC / LUSC / OV / BRCA_Her2 / BRCA_Basal / BRCA_Other / COADREAD_MSI / Pan-Cancer
PPM1E_Mut	MUTATION	PPM1E	0	0	0.0033	0	0	0	0.0055	0.0046	0.0227	0	0	0	0	0.0455	0.0909	0.1061	0.0288	0	0	0	0	0	0.0098	5	BRCA_Her2 / COADREAD_MSI / COADREAD_Ultra / COADREAD_MSS / COADREAD_Other
RAC1_Mut	MUTATION	RAC1	0	0	0.0067	0	0	0	0	0	0	0	0	0	0	0.0152	0	0.0076	0	0	0	0	0	0	0.0013	0
21q22(PTTG1IP)_Del	DELETION	PTTG1IP	0	0	0	0	0	0	0	0	0	0	0	0	0	0	0	0.0152	0.0144	0	0	0	0	0	0.0019	0
PEG10_Mut	MUTATION	PEG10	0	0	0	0	0	0	0	0	0.0227	0	0	0	0	0	0	0	0	0	0	0	0	0	0.0003	1	BRCA_Her2
18p11(FLJ35776)_Amp	AMPLIFICATION	FLJ35776,DLGAP1	0	0	0.0602	0	0	0.0224	0.0275	0.0417	0	0.0046	0	0.0395	0	0	0	0	0	0	0	0	0.0357	0	0.0164	6	HNSC / LUAD / LUSC / OV / BRCA_Basal / UCEC_Serous
14q32(MGC23270)_Amp	AMPLIFICATION	MGC23270,INF2,AKT1,ZBTB42,ADSSL1,SIVA1,BAG5	0.0316	0	0.0134	0	0	0.0135	0.033	0.0532	0.0455	0.0183	0.0227	0	0.0588	0	0	0	0	0.0112	0	0	0.125	0.1	0.0183	8	BLCA / LUSC / OV / BRCA_Her2 / BRCA_LumB / BRCA_Other / UCEC_Serous / UCEC_Other
CDAN1_Mut	MUTATION	CDAN1	0	0.0047	0	0.0053	0	0	0	0.0023	0	0	0	0	0	0	0	0	0	0	0	0	0	0	0.0013	0
21q21(C21orf37)_Amp	AMPLIFICATION	C21orf37	0	0	0	0	0.0122	0	0	0	0	0	0	0	0	0	0	0	0	0	0	0	0	0	0.0006	0
1p36(FLJ45445)_Del	DELETION	FLJ45445,WASH5P,PPAP2C,FAM138F,OR4F17,FAM138A	0	0	0.0134	0	0	0	0	0.0509	0.0455	0.0091	0.0114	0.0395	0.0294	0	0	0	0	0.0112	0	0	0.0357	0	0.012	5	OV / BRCA_Her2 / BRCA_Basal / BRCA_Other / UCEC_Serous
7q36(UBE3C)_Amp	AMPLIFICATION	UBE3C	0	0	0	0.0053	0	0.0135	0	0.1296	0	0.0091	0.0341	0.0789	0.0294	0	0	0	0	0	0	0	0.0179	0	0.0234	5	OV / BRCA_LumB / BRCA_Basal / BRCA_Other / Pan-Cancer
PIK3CA_Mut	MUTATION	PIK3CA	0.1579	0.0558	0.1906	0.0267	0	0.0538	0.1374	0.0069	0.1591	0.3196	0.1705	0.0395	0.1471	0.2727	0.7273	0.1591	0.1511	0.5281	0.5231	0.5	0.4643	0.5	0.1394	21	BLCA / GBM / HNSC / KIRC / LUAD / LUSC / BRCA_Her2 / BRCA_LumA / BRCA_LumB / BRCA_Basal / BRCA_Other / COADREAD_MSI / COADREAD_Ultra / COADREAD_MSS / COADREAD_Other / UCEC_Low-CNA / UCEC_MSI / UCEC_Ultra / UCEC_Serous / UCEC_Other / Pan-Cancer
MAP3K7_Mut	MUTATION	MAP3K7	0.0105	0	0	0.0027	0	0	0	0	0	0	0	0	0	0	0	0	0	0	0	0	0	0	0.0006	0
12q(RSRC2)_Del	DELETION	RSRC2,OGFOD2,SPPL3,MORN3,RILPL1,RNFT2,CCDC60,NOS1,POP5,HSPB8,PITPNM2,B3GNT4,RAB35,ORAI1,FBXO21,CDK2AP1,CIT,GTF2H3,LOC100507091,BCL7A,DDX55,MAP1LC3B2,WSB2,NCOR2,CCDC62,CLIP1,CABP1,ACADS,RILPL2,SRRM4,MLEC,RPLP0,COQ5,VPS37B,KNTC1,MPHOSPH9,ZNF664-FAM101A,TESC,LOC338799,SETD1B,ABCB9,IL31,LOC100506649,C12orf43,LOC144742,TMED2,COX6A1,VPS33A,OASL,SBNO1,KSR2,DNAH10,C12orf49,P2RX4,SETD8,FBXW8,PSMD9,TAOK3,Z…	0	0	0	0	0	0.0135	0	0	0.0227	0.0046	0	0.0395	0	0	0	0	0	0	0	0	0	0	0.0025	2	BRCA_Her2 / BRCA_Basal
19p13(INSR)_Amp	AMPLIFICATION	INSR	0	0	0	0	0.0061	0	0.0165	0.0231	0	0.0137	0.0114	0.0263	0	0	0	0	0	0	0	0	0	0	0.0063	2	OV / BRCA_Basal
STK11_Mut	MUTATION	STK11	0	0	0.0033	0	0	0.1211	0.0165	0	0	0	0	0	0	0	0	0	0	0	0.0154	0	0	0	0.0101	1	LUAD
16p12(PDZD9)_Del	DELETION	PDZD9,METTL9,LOC100132247,C16orf52,MIR548D2,IGSF6,EEF2K,SLC7A5P2,NPIPL3,LOC653786,UQCRC2,CDR2,POLR3E,MIR548AA2,RRN3P3,OTOA,RRN3P1,LOC641298,LOC100271836,VWA3A,LOC100190986	0	0	0	0	0	0	0	0	0	0	0	0	0	0	0	0	0	0	0	0	0	0	0	0
NF1_Meth	METHYLATION	NF1	0	0.0047	0	0	0	0	0	0.0139	0	0	0	0	0	0	0	0	0	0	0	0	0	0	0.0022	0
NF1_Mut	MUTATION	NF1	0.0316	0.0605	0.0033	0.008	0.0061	0.0717	0.0385	0.0417	0	0.0137	0.0114	0.0263	0.0294	0.0606	0.1818	0.0152	0	0.0112	0	0.4167	0	0	0.0262	11	BLCA / GBM / LUAD / LUSC / OV / BRCA_Basal / BRCA_Other / COADREAD_MSI / COADREAD_Ultra / UCEC_Ultra / Pan-Cancer
13q34(IRS2)_Amp	AMPLIFICATION	IRS2,RASA3,RAB20,FLJ44054	0.0526	0	0.0301	0	0.0122	0.009	0	0.0394	0	0.0183	0.0341	0.0921	0.0882	0	0	0.0606	0.0468	0	0.0154	0	0.1071	0.2	0.0259	11	BLCA / HNSC / OV / BRCA_LumB / BRCA_Basal / BRCA_Other / COADREAD_MSS / COADREAD_Other / UCEC_Serous / UCEC_Other / Pan-Cancer
PTPN11_Mut	MUTATION	PTPN11	0	0	0	0	0	0.0045	0.0055	0	0	0	0	0	0	0	0	0	0	0	0	0	0	0	0.0006	0
17p13(YWHAE)_Amp	AMPLIFICATION	YWHAE	0	0	0	0	0.0061	0	0	0.0417	0	0	0	0	0	0	0	0	0	0	0	0	0.0357	0	0.0066	2	OV / UCEC_Serous
GABRA6_Mut	MUTATION	GABRA6	0.0105	0	0.0033	0	0	0.0045	0.011	0	0	0	0	0	0	0.0152	0	0.0076	0	0	0	0	0	0	0.0022	0
8q12(TOX)_Amp	AMPLIFICATION	TOX	0	0	0.0368	0	0.0122	0	0.033	0	0	0	0	0	0	0	0	0	0	0	0	0	0	0	0.006	2	HNSC / LUSC
12q14(SNORA70G)_Del	DELETION	SNORA70G,RAP1B	0	0	0	0	0.0061	0	0	0	0	0	0	0	0	0	0	0	0	0	0	0	0	0	0.0003	0
FAM122A_Mut	MUTATION	FAM122A	0	0	0	0	0	0	0.0055	0	0	0	0	0	0	0	0	0	0	0	0.0154	0	0	0	0.0006	0
FBXW7_Mut	MUTATION	FBXW7	0.0842	0.0093	0.0334	0	0	0.0135	0.044	0.0069	0	0	0	0.0132	0	0.2576	0.3636	0.0758	0.1079	0.0449	0.0615	0.5833	0.2321	0	0.0392	12	BLCA / HNSC / LUSC / COADREAD_MSI / COADREAD_Ultra / COADREAD_MSS / COADREAD_Other / UCEC_Low-CNA / UCEC_MSI / UCEC_Ultra / UCEC_Serous / Pan-Cancer
Xq21(DIAPH2)_Del	DELETION	DIAPH2,RPA4	0	0	0.01	0	0	0	0	0	0	0	0	0	0	0	0	0	0	0	0	0	0	0	0.0009	0
TCF7_Mut	MUTATION	TCF7	0	0.0093	0.0067	0.0053	0	0	0	0	0	0	0	0	0	0.0606	0.0909	0	0.0036	0	0	0	0	0	0.0038	2	COADREAD_MSI / COADREAD_Ultra
10q25(TCF7L2)_Del	DELETION	TCF7L2	0	0	0	0	0	0	0	0	0	0	0.0227	0	0	0	0	0.0076	0.0216	0	0	0	0	0	0.0028	2	BRCA_LumB / COADREAD_Other
7p22(TNRC18)_Del	DELETION	TNRC18	0	0	0	0	0.0061	0	0	0.0162	0	0	0	0	0	0	0	0	0	0	0	0	0	0	0.0025	0
11q24(GLB1L2)_Del	DELETION	GLB1L2,GLB1L3,CLMP,JAM3,LOC100128239,LOC283177,B3GAT1,OPCML	0	0	0.0167	0	0	0.0135	0.0275	0.0093	0.0455	0.0091	0.0455	0.0263	0.0588	0	0	0	0	0.0112	0	0	0.0357	0	0.0101	6	LUSC / BRCA_Her2 / BRCA_LumB / BRCA_Basal / BRCA_Other / UCEC_Serous
TGFBR2_Mut	MUTATION	TGFBR2	0.0105	0.0093	0.0234	0	0	0	0.011	0	0	0	0	0	0	0.3182	0.0909	0.0076	0.0108	0	0	0.0833	0	0	0.0123	4	HNSC / COADREAD_MSI / COADREAD_Ultra / UCEC_Ultra
CCND1_Mut	MUTATION	CCND1	0.0105	0	0.0033	0	0	0	0	0	0	0	0	0	0	0.0303	0	0	0	0.0225	0.0308	0	0	0	0.0025	3	COADREAD_MSI / UCEC_Low-CNA / UCEC_MSI
SETD2_Mut	MUTATION	SETD2	0.0316	0.0047	0.0033	0.1123	0	0.0717	0.011	0.0046	0.0455	0	0	0	0	0.0606	0	0	0.0036	0	0	0.25	0	0	0.0243	7	BLCA / KIRC / LUAD / BRCA_Her2 / COADREAD_MSI / UCEC_Ultra / Pan-Cancer
NLGN2_Mut	MUTATION	NLGN2	0	0.0047	0	0	0	0.0045	0	0	0	0	0	0	0	0	0	0	0	0	0	0	0.0179	0	0.0009	0
19q13(CALM3)_Amp	AMPLIFICATION	CALM3	0.0421	0	0	0	0	0.0224	0.011	0.0093	0.0227	0.0046	0.0114	0.0263	0.0294	0	0	0	0	0	0	0	0	0	0.0066	5	BLCA / LUAD / BRCA_Her2 / BRCA_Basal / BRCA_Other
1pter-p22(SDC3)_Amp	AMPLIFICATION	SDC3	0	0	0	0	0.0061	0.0135	0	0.0278	0	0	0	0	0	0	0	0	0	0	0.0154	0	0.0714	0	0.0066	2	OV / UCEC_Serous
KRAS_Mut	MUTATION	KRAS	0	0.0047	0	0.0027	0.0427	0.3004	0.011	0.0116	0	0.0137	0	0.0132	0	0.2727	0.5455	0.4242	0.4388	0.1573	0.3538	0.3333	0	0.2	0.1049	11	LAML / LUAD / COADREAD_MSI / COADREAD_Ultra / COADREAD_MSS / COADREAD_Other / UCEC_Low-CNA / UCEC_MSI / UCEC_Ultra / UCEC_Other / Pan-Cancer
6p21(GTPBP2)_Amp	AMPLIFICATION	GTPBP2,MRPS18A,TJAP1,CCND3,TBCC,PPP2R5D,MAD2L1BP,PEX6,GNMT,PTCRA,RPL7L1,YIPF3,PRPH2,POLR1C,POLH,RSPH9,MEA1,C6orf226,KIAA0240,CNPY3,LOC100132354,KLHDC3,CUL7,UBR2,XPO5,C6orf223,VEGFA	0.0632	0.0047	0.0201	0.0027	0	0.0448	0.0165	0.0833	0.0227	0.0091	0.0227	0.1316	0	0	0	0.0227	0.0108	0.0112	0.0154	0	0.0893	0	0.0288	10	BLCA / HNSC / LUAD / OV / BRCA_Her2 / BRCA_LumB / BRCA_Basal / COADREAD_MSS / UCEC_Serous / Pan-Cancer
10q26(NPS)_Del	DELETION	NPS	0	0	0	0	0.0061	0	0	0	0	0	0	0	0	0	0	0	0	0	0	0	0	0	0.0003	0
MAGEL2_Mut	MUTATION	MAGEL2	0.0105	0	0.0067	0	0	0.0045	0.0055	0	0	0.0046	0.0114	0	0	0	0	0	0.0072	0.0112	0	0	0	0	0.0032	0
PIK3R1_Mut	MUTATION	PIK3R1	0.0105	0.0465	0.0167	0	0	0.009	0	0.0023	0.0455	0.0183	0.0341	0.0132	0	0.0606	0.4545	0.0303	0.0108	0.3258	0.3077	0.5833	0.125	0.4	0.0354	12	GBM / BRCA_Her2 / BRCA_LumB / COADREAD_MSI / COADREAD_Ultra / COADREAD_MSS / UCEC_Low-CNA / UCEC_MSI / UCEC_Ultra / UCEC_Serous / UCEC_Other / Pan-Cancer
MAP2K4_Mut	MUTATION	MAP2K4	0	0	0.0033	0	0	0.0045	0	0.0023	0.0227	0.0365	0.0227	0	0.0882	0	0.1818	0.0152	0.0144	0	0.0308	0.0833	0	0	0.0088	7	BRCA_Her2 / BRCA_LumA / BRCA_LumB / BRCA_Other / COADREAD_Ultra / UCEC_MSI / UCEC_Ultra
SOX17_Mut	MUTATION	SOX17	0	0	0	0	0	0	0	0	0	0	0	0	0	0.0152	0	0	0	0.0562	0	0	0	0	0.0019	1	UCEC_Low-CNA
10q23(DLG5)_Amp	AMPLIFICATION	DLG5,LOC100132987,DUSP13,LOC283050	0	0	0	0	0.0061	0	0.0275	0.0648	0.0227	0.0137	0.1023	0.0526	0.0294	0	0	0.0152	0.0108	0	0.0154	0	0.1071	0.1	0.0205	9	LUSC / OV / BRCA_Her2 / BRCA_LumB / BRCA_Basal / BRCA_Other / UCEC_Serous / UCEC_Other / Pan-Cancer
Xp11(DGKK)_Amp	AMPLIFICATION	DGKK,GAGE2A,GAGE1	0	0	0	0	0	0	0	0.0671	0	0	0	0	0	0	0	0	0	0	0	0	0.0714	0	0.0104	2	OV / UCEC_Serous
1q21(GPR89C)_Amp	AMPLIFICATION	GPR89C,PDZK1P1,GPR89A,PDZK1,CD160,NBPF11,RNF115	0.0526	0	0.0167	0	0	0.0583	0.022	0.0394	0.0227	0.0365	0.0227	0.1579	0.0588	0	0	0	0	0.0225	0	0	0.0536	0	0.0234	12	BLCA / LUAD / LUSC / OV / BRCA_Her2 / BRCA_LumA / BRCA_LumB / BRCA_Basal / BRCA_Other / UCEC_Low-CNA / UCEC_Serous / Pan-Cancer
22q12(ZNRF3)_Del	DELETION	ZNRF3	0	0	0	0	0	0	0	0	0	0	0	0	0	0	0	0	0	0.0112	0	0	0.0179	0	0.0006	0
EPHA6_Mut	MUTATION	EPHA6	0.0105	0	0.0033	0	0	0.0179	0.0275	0.0046	0	0	0	0	0	0.0606	0.1818	0.0152	0	0	0	0.1667	0	0	0.0073	4	LUSC / COADREAD_MSI / COADREAD_Ultra / UCEC_Ultra
PDGFRL_Mut	MUTATION	PDGFRL	0	0.0047	0	0	0	0	0	0	0	0	0	0	0	0	0	0	0	0	0	0	0	0	0.0003	0
20q11(CHMP4B)_Amp	AMPLIFICATION	CHMP4B	0	0	0.0435	0	0	0.0135	0.0385	0.0347	0	0	0.0114	0.0132	0.0294	0	0.0909	0.0985	0.0971	0	0	0	0.0893	0	0.0275	9	HNSC / LUSC / OV / BRCA_Other / COADREAD_Ultra / COADREAD_MSS / COADREAD_Other / UCEC_Serous / Pan-Cancer
19q13(SAMD4B)_Amp	AMPLIFICATION	SAMD4B	0.0842	0	0.0167	0	0	0.0269	0.0824	0.1157	0	0.0046	0.0114	0.0658	0.0294	0	0	0	0	0	0	0	0.1071	0	0.031	8	BLCA / LUAD / LUSC / OV / BRCA_Basal / BRCA_Other / UCEC_Serous / Pan-Cancer
FAM124B_Mut	MUTATION	FAM124B	0	0	0	0	0	0	0	0.0023	0	0	0	0	0	0	0	0	0	0	0	0	0	0	0.0003	0
NFE2L2_Mut	MUTATION	NFE2L2	0.0737	0	0.0502	0.016	0	0.009	0.1484	0	0	0	0	0	0	0	0	0	0	0.0112	0.0923	0.1667	0	0.2	0.0215	7	BLCA / HNSC / LUSC / UCEC_MSI / UCEC_Ultra / UCEC_Other / Pan-Cancer
BTBD11_Mut	MUTATION	BTBD11	0.0105	0	0.0033	0.0027	0	0.0045	0	0	0	0	0	0	0	0.0606	0	0	0	0	0.0154	0	0	0	0.0028	1	COADREAD_MSI
GATA3_Mut	MUTATION	GATA3	0.0105	0	0.0033	0	0	0.0045	0.0055	0	0.0227	0.1416	0.1591	0	0.0588	0.0455	0	0.0076	0	0	0	0	0	0	0.0177	5	BRCA_Her2 / BRCA_LumA / BRCA_LumB / BRCA_Other / COADREAD_MSI
NRAS_Mut	MUTATION	NRAS	0.0211	0.0047	0	0	0.1098	0.0045	0	0.0069	0	0	0	0	0	0.0303	0.0909	0.0606	0.0683	0.0112	0.0769	0	0	0	0.0193	7	BLCA / LAML / COADREAD_MSI / COADREAD_Ultra / COADREAD_MSS / COADREAD_Other / UCEC_MSI
14q12(NPAS3)_Del	DELETION	NPAS3	0	0	0	0	0	0	0	0.0093	0	0	0	0	0	0	0	0	0	0	0	0	0	0	0.0013	0
U2AF1_Mut	MUTATION	U2AF1	0.0105	0	0.0033	0	0.0366	0.0359	0	0	0	0	0	0	0	0	0	0	0	0.0112	0	0	0.0179	0	0.0057	2	LAML / LUAD
11p13(TRIM44)_Amp	AMPLIFICATION	TRIM44	0	0	0.0268	0	0	0.0135	0	0.0231	0	0.0091	0.0114	0.0526	0	0	0	0	0	0	0	0	0.0536	0	0.0098	4	HNSC / OV / BRCA_Basal / UCEC_Serous
16p11(PRR14)_Amp	AMPLIFICATION	PRR14,FBRS	0.0421	0	0	0	0	0.009	0	0.0116	0.0227	0.0685	0.0795	0	0.0588	0	0	0.0076	0.018	0	0	0	0.125	0	0.0155	6	BLCA / BRCA_Her2 / BRCA_LumA / BRCA_LumB / BRCA_Other / UCEC_Serous
8p11(ZNF703)_Amp	AMPLIFICATION	ZNF703	0.0737	0	0.0669	0	0.0061	0.0314	0.1209	0.0301	0.0909	0.137	0.2273	0.0658	0.1471	0	0	0	0	0	0	0	0	0	0.0424	11	BLCA / HNSC / LUAD / LUSC / OV / BRCA_Her2 / BRCA_LumA / BRCA_LumB / BRCA_Basal / BRCA_Other / Pan-Cancer
LTBP4_Mut	MUTATION	LTBP4	0	0	0.0033	0.0053	0	0	0	0	0	0.0046	0	0.0132	0	0.0303	0	0	0.0036	0	0	0.0833	0	0	0.0028	2	COADREAD_MSI / UCEC_Ultra
20p11(NINL)_Amp	AMPLIFICATION	NINL	0	0	0.01	0	0	0.0179	0.011	0	0	0	0.0227	0.0132	0	0	0	0.0682	0.0504	0	0	0	0	0	0.0111	3	BRCA_LumB / COADREAD_MSS / COADREAD_Other
5q22(FEM1C)_Amp	AMPLIFICATION	FEM1C	0	0	0	0.016	0	0	0	0.0069	0	0	0	0	0	0	0	0	0	0	0	0	0	0	0.0028	0
LPPR3_Mut	MUTATION	LPPR3	0	0	0	0	0	0	0	0	0	0	0	0	0	0.0152	0	0	0	0	0.0154	0	0	0	0.0006	0
TWF1_Mut	MUTATION	TWF1	0	0	0	0	0	0	0	0	0	0	0	0	0	0.0152	0	0	0	0	0	0.0833	0	0	0.0006	1	UCEC_Ultra
MAP3K1_Mut	MUTATION	MAP3K1	0.0105	0.0047	0	0.0053	0	0.0045	0	0.0023	0	0.137	0.0114	0	0.2059	0.0303	0.0909	0	0	0.0112	0.0154	0.3333	0	0	0.0168	5	BRCA_LumA / BRCA_Other / COADREAD_MSI / COADREAD_Ultra / UCEC_Ultra
PLCL1_Mut	MUTATION	PLCL1	0	0.0047	0.0033	0	0	0.009	0.0165	0	0	0	0	0	0	0.0152	0.1818	0.0076	0	0	0	0.0833	0	0	0.0038	2	COADREAD_Ultra / UCEC_Ultra
NOTCH2_Mut	MUTATION	NOTCH2	0	0.0047	0.0368	0.0107	0	0.009	0.0165	0	0	0	0	0.0132	0	0.0303	0.0909	0	0	0	0	0.0833	0	0	0.0082	4	HNSC / COADREAD_MSI / COADREAD_Ultra / UCEC_Ultra
22q11(MAPK1)_Amp	AMPLIFICATION	MAPK1	0	0	0.0201	0	0	0.0045	0.033	0.044	0.0227	0.0046	0.0227	0	0	0	0	0	0	0	0	0	0	0	0.0114	5	HNSC / LUSC / OV / BRCA_Her2 / BRCA_LumB
CDKN2A_Meth	METHYLATION	CDKN2A	0.0211	0	0	0	0	0.0045	0.2363	0	0	0	0	0	0	0	0	0	0	0	0	0	0	0	0.0145	2	BLCA / LUSC
2q21(LRP1B)_Del	DELETION	LRP1B	0	0	0	0	0	0	0	0	0	0	0	0	0	0	0	0	0	0	0	0	0	0	0	0
E2F1_Mut	MUTATION	E2F1	0	0	0	0.0027	0	0	0	0	0	0	0	0	0	0	0	0	0	0	0	0.0833	0	0	0.0006	1	UCEC_Ultra
GSX2_Mut	MUTATION	GSX2	0	0	0	0	0	0	0	0	0	0	0	0	0	0	0	0	0	0	0	0	0	0	0	0
6p22(RNF144B)_Amp	AMPLIFICATION	RNF144B,NEDD9,LOC100422737	0.0947	0	0	0	0	0	0	0.1551	0.0682	0.0183	0.0114	0.1316	0.0294	0	0	0	0	0.0112	0	0	0.0893	0	0.0319	7	BLCA / OV / BRCA_Her2 / BRCA_Basal / BRCA_Other / UCEC_Serous / Pan-Cancer
11p15(SIRT3)_Del	DELETION	SIRT3,PKP3,SCGB1C1,ATHL1,IFITM2,ANO9,NLRP6,B4GALNT4,LOC100133161,SIGIRR,PSMD13,IFITM5,IFITM1,LOC653486,BET1L,RIC8A,ODF3,IFITM3	0	0.014	0	0	0.0122	0.0045	0	0.0162	0	0.0046	0.0341	0.0263	0.0294	0	0	0	0	0.0112	0	0	0.0357	0	0.0073	4	BRCA_LumB / BRCA_Basal / BRCA_Other / UCEC_Serous
18q11(KCTD1)_Amp	AMPLIFICATION	KCTD1,TAF4B	0	0	0.0234	0	0	0.0135	0.044	0.0486	0	0	0.0568	0.0526	0	0	0	0	0	0	0	0	0.0714	0.1	0.0168	7	HNSC / LUSC / OV / BRCA_LumB / BRCA_Basal / UCEC_Serous / UCEC_Other
20q11(COX4I2)_Amp	AMPLIFICATION	COX4I2,BCL2L1,MIR3193,PLAGL2,POFUT1,ID1	0.0421	0	0.0435	0	0.0061	0.0359	0.0769	0.0856	0.0455	0.0091	0.0227	0.0526	0	0	0	0.1136	0.1187	0	0	0	0.2321	0	0.0468	12	BLCA / HNSC / LUAD / LUSC / OV / BRCA_Her2 / BRCA_LumB / BRCA_Basal / COADREAD_MSS / COADREAD_Other / UCEC_Serous / Pan-Cancer
ST7L_Mut	MUTATION	ST7L	0	0	0	0	0	0	0	0	0	0	0	0	0	0	0	0	0	0	0	0	0	0	0	0
CASKIN1_Mut	MUTATION	CASKIN1	0	0	0.0033	0.0027	0	0.0045	0.011	0	0	0	0	0	0	0.0303	0	0.0076	0	0	0	0	0	0	0.0025	1	COADREAD_MSI
PLSCR5_Mut	MUTATION	PLSCR5	0	0	0.0067	0	0	0	0	0	0	0	0	0	0	0	0	0	0	0	0.0154	0	0	0	0.0009	0
HOXA13_Mut	MUTATION	HOXA13	0	0	0	0	0	0.0135	0	0	0	0	0	0	0	0	0	0	0	0	0	0	0	0	0.0009	0
PHF6_Mut	MUTATION	PHF6	0.0211	0	0	0	0.0244	0	0	0.0023	0	0	0	0	0	0	0	0	0	0.0112	0	0	0	0.1	0.0028	3	BLCA / LAML / UCEC_Other
13q12(PRHOXNB)_Amp	AMPLIFICATION	PRHOXNB,CDX2,USP12,ATP5EP2,FLT3,KATNAL1,PDX1	0	0	0	0	0	0	0	0	0.0682	0.0137	0.0341	0.0132	0.0882	0.0152	0	0.0985	0.0612	0	0	0	0	0	0.0139	5	BRCA_Her2 / BRCA_LumB / BRCA_Other / COADREAD_MSS / COADREAD_Other
6q16(ASCC3)_Del	DELETION	ASCC3	0	0	0	0	0	0.009	0	0.0116	0	0	0	0	0	0	0	0	0	0	0	0	0	0	0.0022	0
PHLPP1_Mut	MUTATION	PHLPP1	0.0105	0.0047	0	0	0	0.009	0.0055	0	0	0.0046	0	0	0	0.0758	0	0	0	0	0	0.0833	0	0	0.0038	2	COADREAD_MSI / UCEC_Ultra
NEFH_Mut	MUTATION	NEFH	0	0.014	0	0.0294	0	0	0	0.0023	0	0	0	0	0	0.1364	0.1818	0.3561	0.1187	0	0	0	0	0	0.0335	6	KIRC / COADREAD_MSI / COADREAD_Ultra / COADREAD_MSS / COADREAD_Other / Pan-Cancer
11q22(CNTN5)_Del	DELETION	CNTN5,C11orf65,RBM7	0	0	0.0201	0	0	0.0179	0	0.0093	0.0227	0.0183	0.0455	0.0132	0.0294	0	0	0	0	0	0	0	0	0	0.0079	4	HNSC / BRCA_Her2 / BRCA_LumB / BRCA_Other
13q12(PSPC1)_Del	DELETION	PSPC1,PHF2P1,ZMYM5,PARP4,MPHOSPH8	0	0	0	0	0	0.0269	0.0165	0	0.0227	0	0.0341	0	0	0	0	0	0	0	0	0	0	0	0.0041	3	LUAD / BRCA_Her2 / BRCA_LumB
CLIC6_Mut	MUTATION	CLIC6	0	0	0	0	0	0	0	0	0	0	0	0	0	0.0152	0	0	0	0	0	0	0	0	0.0003	0
3q11(EPHA6)_Del	DELETION	EPHA6	0	0	0	0	0	0	0	0	0	0	0	0	0	0	0	0	0	0	0	0	0	0	0	0
8p11(WHSC1L1)_Amp	AMPLIFICATION	WHSC1L1,LETM2	0.0526	0	0.0936	0	0.0061	0.0269	0.1978	0.0301	0.0682	0.1324	0.1932	0.1053	0.1471	0	0	0.0303	0.0468	0.0112	0	0	0.0893	0	0.055	14	BLCA / HNSC / LUAD / LUSC / OV / BRCA_Her2 / BRCA_LumA / BRCA_LumB / BRCA_Basal / BRCA_Other / COADREAD_MSS / COADREAD_Other / UCEC_Serous / Pan-Cancer
19p13(SMARCA4)_Del	DELETION	SMARCA4	0	0	0	0	0	0.0179	0	0.0139	0	0	0	0	0	0	0	0	0	0	0	0	0	0	0.0032	0
HAX1_Mut	MUTATION	HAX1	0.0105	0	0.0067	0	0	0.0224	0	0	0	0	0	0	0	0	0	0	0	0	0	0	0	0	0.0025	1	LUAD
MGMT_Meth	METHYLATION	MGMT	0.0632	0.4326	0.1237	0	0.1098	0	0.0934	0	0	0	0	0	0	0.3788	0.1818	0.3409	0.4209	0	0	0	0	0	0.1138	10	BLCA / GBM / HNSC / LAML / LUSC / COADREAD_MSI / COADREAD_Ultra / COADREAD_MSS / COADREAD_Other / Pan-Cancer
14(MIR4307)_Del	DELETION	MIR4307	0	0	0	0	0	0	0	0	0	0	0	0	0	0	0	0	0	0	0	0	0	0	0	0
4q24(TET2)_Del	DELETION	TET2	0	0	0	0	0.0061	0	0	0.0116	0.0455	0.0046	0	0	0	0	0	0	0	0	0	0	0	0	0.0028	1	BRCA_Her2
NRXN2_Mut	MUTATION	NRXN2	0	0.0047	0	0	0	0.0045	0.0055	0.0023	0	0	0	0	0	0.0909	0	0	0.0036	0	0	0	0.0179	0	0.0038	1	COADREAD_MSI
EPHA7_Mut	MUTATION	EPHA7	0.0105	0.0093	0.0033	0	0	0	0.0055	0	0	0	0	0	0	0.0152	0.0909	0	0.0036	0	0	0	0	0	0.0025	1	COADREAD_Ultra
IDH1_Mut	MUTATION	IDH1	0.0211	0.0605	0	0.0027	0.1159	0.0045	0	0	0	0	0	0	0	0	0.0909	0.0152	0	0	0	0	0	0	0.0123	4	BLCA / GBM / LAML / COADREAD_Ultra
HLA-B_Mut	MUTATION	HLA-B	0	0	0.0167	0.0027	0.0061	0	0	0	0	0	0	0	0	0.1061	0.0909	0	0.0108	0	0	0	0.0357	0	0.0063	3	COADREAD_MSI / COADREAD_Ultra / UCEC_Serous
9p24(C9orf66)_Del	DELETION	C9orf66,PTPRD,DOCK8,FOXD4,RFX3,FAM138C,WASH1,CBWD1,KANK1	0.0526	0.0419	0.0268	0.0107	0	0.0583	0.0659	0.0324	0	0.0091	0.0227	0.0132	0	0	0	0	0	0	0	0	0	0	0.0221	8	BLCA / GBM / HNSC / LUAD / LUSC / OV / BRCA_LumB / Pan-Cancer
15q23(THSD4)_Del	DELETION	THSD4	0	0	0	0	0	0	0	0.0069	0	0	0	0	0	0	0	0	0	0	0	0	0	0	0.0009	0
18q11(RBBP8)_Amp	AMPLIFICATION	RBBP8	0	0	0.0334	0	0	0.0404	0.033	0.0486	0	0	0	0.0395	0	0	0	0	0	0	0.0154	0	0.0536	0.1	0.0171	7	HNSC / LUAD / LUSC / OV / BRCA_Basal / UCEC_Serous / UCEC_Other
SGPP2_Mut	MUTATION	SGPP2	0	0	0	0	0	0	0	0	0.0227	0	0	0	0	0	0.0909	0	0	0	0	0	0	0	0.0006	2	BRCA_Her2 / COADREAD_Ultra
LPA_Mut	MUTATION	LPA	0	0.0093	0.0067	0.0027	0.0061	0.0135	0.0165	0.0046	0.0227	0.0091	0	0	0.0294	0.0455	0.3636	0	0.0036	0	0.0154	0.0833	0	0	0.0088	5	BRCA_Her2 / BRCA_Other / COADREAD_MSI / COADREAD_Ultra / UCEC_Ultra
17(C17orf63)_Amp	AMPLIFICATION	C17orf63	0.0737	0	0	0	0	0.0179	0	0.0278	0.2045	0.0457	0.0568	0.0395	0	0	0	0	0	0	0	0	0.1071	0	0.0177	7	BLCA / OV / BRCA_Her2 / BRCA_LumA / BRCA_LumB / BRCA_Basal / UCEC_Serous
