# Supplementary material for: Cancer type-dependent genetic interactions between cancer driver alterations indicate plasticity of epistasis across cell types
Source: Mol Syst Biol. 2015 Jul 30;11(7):824. doi: 10.15252/msb.20156102 (PMC4547852; doi:10.15252/msb.20156102)
Supplement: Supplementary file 4 [file msb0011-0824-sd4.xlsx]

## Sheet: Sheet1
Genomic event 1	Genomic event 2	No. of samples altered in both events (Co-occurrence)	No. of samples altered in event 1 but not event 2 (Genomic event 1only)	No. of samples altered in event 2 but not event 1 (Genomic event 2 only)	No. of samples altered in neither event (Neither)	Odds ratios (OR)	P value (Fisher's exact test)	Average random co-occurrence	P value (co-occurrence)	P value (exclusivity)	Average random ORs	Q value
19p13(BRD4)_Amp	6p22(RNF144B)_Amp	6	107	95	2956	1.87189	0.174006	18.3923	1	P < 0.0001	7.22855	Q < 0.0001
BRAF_Mut	APC_Mut	14	69	381	2700	1.47684	0.236609	24.8776	1	P < 0.0001	3.18769	Q < 0.0001
11q13(CCND1)_Amp	TP53_Mut	174	86	1359	1545	2.29334	5.0904e-10	148.405	P < 0.0001	1	1.46534	Q < 0.0001
4q34(IRF2)_Del	8p23(FBXO25)_Del	29	65	187	2883	6.92627	7.54008e-13	14.4591	P < 0.0001	1	2.69652	Q < 0.0001
20q(TH1L)_Amp	TP53_Mut	195	55	1338	1576	4.14887	3.62681e-23	169.811	P < 0.0001	1	2.42116	Q < 0.0001
9p21(CDKN2A)_Del	RB1_Mut	5	399	80	2680	0.458422	0.0674492	21.5113	1	P < 0.0001	2.45595	Q < 0.0001
CDKN2A_Mut	9p21(CDKN2A)_Del	2	98	402	2662	0.167891	0.000198114	27.8552	1	P < 0.0001	2.82496	Q < 0.0001
BRAF_Mut	KRAS_Mut	6	77	326	2755	0.70783	0.465481	25.3289	1	P < 0.0001	4.0658	Q < 0.0001
PIK3CA_Mut	PIK3R1_Mut	15	426	97	2626	0.979006	1	44.1852	1	P < 0.0001	4.41979	Q < 0.0001
PIK3CA_Mut	KRAS_Mut	92	349	240	2483	2.73303	2.19163e-12	65.4956	P < 0.0001	1	1.62111	Q < 0.0001
TP53_Mut	KRAS_Mut	140	1393	192	1439	0.753963	0.0172412	166.978	1	P < 0.0001	1.08978	Q < 0.0001
EGFR_Mut	KRAS_Mut	0	69	332	2763	0.0597934	0.000975559	10.0068	1	P < 0.0001	1.53913	Q < 0.0001
CDKN2A_Mut	TP53_Mut	88	12	1445	1619	7.93224	3.85176e-17	70.2692	P < 0.0001	1	2.62473	Q < 0.0001
12q13(CDK4)_Amp	9p21(CDKN2A)_Del	9	59	395	2701	1.0906	0.854661	28.3807	1	P < 0.0001	5.30336	Q < 0.0001
8p22(PPP2R2A)_Del	4q34(IRF2)_Del	25	150	69	2920	7.11994	1.04959e-11	10.7964	P < 0.0001	1	2.42079	Q < 0.0001
19q12(CCNE1)_Amp	8q24(MYC)_Amp	51	114	408	2591	2.85339	3.7562e-08	72.0822	1	P < 0.0001	5.28931	Q < 0.0001
2q31(PDE11A)_Amp	3q26(ZNF639,PIK3CA)_Amp	46	24	370	2724	13.9568	5.52463e-25	28.9471	P < 0.0001	1	5.05925	Q < 0.0001
EGFR_Mut	7p12(EGFR)_Amp	31	38	153	2942	15.684	2.50201e-21	13.8891	P < 0.0001	1	4.50999	Q < 0.0001
7q36(UBE3C)_Amp	19q13(SAMD4B)_Amp	1	73	97	2993	0.626583	0.728379	10.0809	1	P < 0.0001	5.70268	Q < 0.0001
19q12(CCNE1)_Amp	9p21(CDKN2A)_Del	9	156	395	2604	0.399749	0.00251449	21.9257	1	0.0001	1.07552	0.0137885
8q24(MYC)_Amp	TP53_Mut	351	108	1182	1523	4.17385	8.74998e-40	327.067	0.0001	1	3.08762	0.0137885
BRCA1_Meth	6p25(HUS1B)_Amp	19	59	48	3038	20.5322	2.734e-16	8.5529	0.0001	1	6.82795	0.0137885
CTNNB1_Mut	APC_Mut	5	84	390	2685	0.447621	0.0495844	10.8719	1	0.0001	1.01621	0.0137885
BRAF_Mut	MLH1_Meth	34	49	87	2994	23.8523	2.56345e-28	25.7245	0.0001	1	14.2437	0.0137885
TP53_Mut	8p23(FBXO25)_Del	159	1374	57	1574	3.17754	8.32779e-15	139.978	0.0001	0.9999	2.06773	0.0137885
BRCA1_Meth	8q24(MYC)_Amp	54	24	405	2681	14.7102	9.55421e-29	39.9402	0.0001	1	6.81805	0.0137885
19q12(CCNE1)_Amp	BRCA1_Meth	6	159	72	2927	1.64555	0.298068	16.8564	0.9999	0.0002	5.67212	0.0265556
6p22(E2F3)_Amp	3q26(ZNF639,PIK3CA)_Amp	52	55	364	2693	6.99014	1.15546e-19	36.4644	0.0003	0.9998	3.71167	0.0346935
PBRM1_Mut	SETD2_Mut	26	133	51	2954	11.3878	5.9212e-16	14.9992	0.0003	0.9999	5.14026	0.0346935
6pter-p22(GFOD1)_Amp	7q36(UBE3C)_Amp	21	48	53	3042	25.21	3.18529e-19	9.9054	0.0003	0.9999	8.42235	0.0346935
9p21(CDKN2A)_Del	6p22(E2F3)_Amp	7	397	100	2660	0.499484	0.0541505	17.9776	1	0.0003	1.43977	0.0346935
TP53_Mut	PIK3CA_Mut	158	1375	283	1348	0.548109	1.03541e-08	183.592	0.9998	0.0004	0.728325	0.0409714
TP53_Mut	8p11(ZNF703)_Amp	88	1445	46	1585	2.08756	4.41949e-05	72.803	0.0004	0.9998	1.28976	0.0409714
20q(TH1L)_Amp	KRAS_Mut	18	232	314	2600	0.657938	0.0848185	32.0508	0.9997	0.0004	1.30352	0.0409714
TP53_Mut	8q23(YWHAZ)_Amp	201	1332	72	1559	3.25278	1.46849e-18	181.579	0.0004	0.9998	2.27147	0.0409714
TP53_Mut	9p24(C9orf66)_Del	53	1480	17	1614	3.33384	4.58977e-06	42.0346	0.0005	0.9998	1.64446	0.0497917
22q13(LOC339685)_Del	8p22(PPP2R2A)_Del	22	60	153	2929	7.09761	1.70068e-10	11.1211	0.0008	0.9996	2.94307	0.0754737
8q24(MYC)_Amp	5p15(CLPTM1L)_Amp	79	380	123	2582	4.36904	3.15567e-19	61.7757	0.0008	0.9996	2.87415	0.0754737
6pter-p22(GFOD1)_Amp	3q26(ZNF639,PIK3CA)_Amp	39	30	377	2718	9.32631	6.35302e-18	27.524	0.0009	1	4.74674	0.0786951
TP53_Mut	2q31(PDE11A)_Amp	63	1470	7	1624	9.35335	1.52828e-13	54.3002	0.0009	0.9999	3.86687	0.0786951
8q24(MYC)_Amp	9p21(CDKN2A)_Del	40	419	364	2341	0.620183	0.00401151	56.0189	0.9995	0.0009	0.950883	0.0786951
BRCA1_Meth	7q36(UBE3C)_Amp	19	59	55	3031	17.9012	2.13419e-15	9.9085	0.0011	0.9995	7.28307	0.0857283
9p21(CDKN2A)_Del	14q12(FAM177A1)_Amp	8	396	61	2699	0.940988	1	17.9635	0.9996	0.0011	2.55597	0.0857283
TP53_Mut	RB1_Mut	60	1473	25	1606	2.5867	3.6825e-05	48.3426	0.0011	0.9993	1.43828	0.0857283
PIK3CA_Mut	13q34(IRS2)_Amp	4	437	78	2645	0.346635	0.0142361	12.3724	0.9999	0.0011	1.15003	0.0857283
TP53_Mut	8p11(WHSC1L1)_Amp	121	1412	53	1578	2.53792	8.27595e-09	105.453	0.0011	0.9994	1.69477	0.0857283
1q21(SETDB1)_Amp	8p11(WHSC1L1)_Amp	16	237	158	2753	1.20691	0.563962	29.046	0.9992	0.0012	2.52636	0.089625
16q24(DEF8)_Del	6p21(GTPBP2)_Amp	0	105	91	2968	0.153757	0.0741519	5.9314	1	0.0012	2.28703	0.089625
CTNNB1_Mut	10p15(LARP4B)_Amp	4	85	67	3008	2.34581	0.13763	0.7883	0.0013	1	0.624516	0.0913824
6p22(E2F3)_Amp	17q24(CBX8)_Amp	26	81	114	2943	8.35886	1.64567e-13	14.8446	0.0013	0.9996	3.9269	0.0913824
1q42(KIF26B)_Amp	8p11(WHSC1L1)_Amp	12	182	162	2808	1.18377	0.625813	23.8215	0.9995	0.0013	2.69262	0.0913824
TP53_Mut	5p15(CLPTM1L)_Amp	158	1375	44	1587	4.11076	4.69845e-19	142.836	0.0014	0.9991	2.74799	0.0946981
5q33(SLC34A1)_Amp	8p23(FBXO25)_Del	2	79	214	2869	0.42068	0.174405	9.9914	0.9998	0.0014	2.07741	0.0946981
9p21(CDKN2A)_Del	8q23(YWHAZ)_Amp	19	385	254	2506	0.498184	0.00168668	31.9436	0.9994	0.0015	0.912524	0.0977727
19q12(CCNE1)_Amp	TP53_Mut	147	18	1386	1613	9.27832	1.6281e-29	135.778	0.0015	0.9995	5.37247	0.0977727
