# Supplementary material for: Cancer type-dependent genetic interactions between cancer driver alterations indicate plasticity of epistasis across cell types
Source: Mol Syst Biol. 2015 Jul 30;11(7):824. doi: 10.15252/msb.20156102 (PMC4547852; doi:10.15252/msb.20156102)
Supplement: Supplementary file 5 [file msb0011-0824-sd5.xlsx]

## Sheet: Sheet1
Table EV4. Epistatic interactions detected in each of 14 cancer types (FDR = 0.1) and whether they are differential or not in another cancer type.
Interaction detected in	Differential interaction	Genomic event 1	Genomic event 2	No. of samples altered in both events (Co-occurrence)	No. of samples altered in event 1 but not event 2 (Genomic event 1only)	No. of samples altered in event 2 but not event 1 (Genomic event 2 only)	No. of samples altered in neither event (Neither)	Odds ratio	P value (Fisher's exact test)	Average random co-occurrence	P value (co-occurrence)	P value (exclusivity)	Average random ORs	Q value	Re-tested cancer type	Genomic event 1	Genomic event 2	No. of samples altered in both Events (Co-occurrence)	No. of samples altered in Event 1 but not Event 2 (Aonly)	No. of samples altered in Event 2 but not Event 1 (Bonly)	No. of samples altered in neither event (Neither)	Odds ratio	P value (Fisher's exact test)	Average random co-occurrence	P value (co-occurrence)	P value (exclusivity)	Average random ORs	Qvalue	P value (differential interaction)	Q value (differential interaction)	Change in event 1 potency	Change in event 2 potency	Change in epistasis	Reference (idependent studies)
BLCA	negative_differential	9p21(CDKN2A)_Del	6p22(E2F3)_Amp	1	33	19	42	0.097589	0.00114979	9.4025	1	P < 0.0001	2.04446	Q < 0.0001	BRCA_Basal	9p21(CDKN2A)_Del	6p22(E2F3)_Amp	1	9	8	58	1.08669	1	1.5168	0.8366	0.5306	2.04533	0.942069	0.0237	0.029625	0.305672	0.190263	-3.47708
															BRCA_Other	9p21(CDKN2A)_Del	6p22(E2F3)_Amp	0	2	2	30	2.44	1	0.3091	1	0.7031	11.6593	0.976374	0.059	0.059	0.3775	0.248975	-4.64402
															LUAD	9p21(CDKN2A)_Del	6p22(E2F3)_Amp	1	44	5	173	1.06333	1	1.7568	0.8805	0.4316	2.40144	0.880087	0.023	0.029625	0.237235	0.283386	-3.44573
															LUSC	9p21(CDKN2A)_Del	6p22(E2F3)_Amp	2	51	3	126	1.75451	0.629384	1.9256	0.6333	0.705	2.33804	0.903607	0.001	0.005	0.151864	0.28822	-4.1682
															OV	9p21(CDKN2A)_Del	6p22(E2F3)_Amp	2	13	55	362	1.20954	1	2.8526	0.8163	0.4327	1.92815	0.679548	0.0094	0.0235	0.405333	0.179581	-3.6316
BRCA_LumA	positive_differential	TP53_Mut	8p22(PPP2R2A)_Del	7	22	8	182	7.15686	0.0010703	1.7145	0.0003	1	1.12354	0.07125	BLCA	TP53_Mut	8p22(PPP2R2A)_Del	2	47	4	42	0.497076	0.425885	3.0428	0.9074	0.3225	1.39678	0.954705	0.0017	0.0146667	-0.420247	-0.044851	3.84779
															BRCA_Other	TP53_Mut	8p22(PPP2R2A)_Del	0	10	2	22	0.428571	1	0.6297	1	0.4613	2.61664	0.976374	0.0143	0.0524333	-0.204657	-0.041228	4.06172
															COADREAD_Other	TP53_Mut	8p22(PPP2R2A)_Del	14	162	5	97	1.58182	0.460754	11.5651	0.1715	0.9265	1.01713	0.787263	0.0338	0.0826222	-0.517639	-0.006914	2.17774
															LUAD	TP53_Mut	8p22(PPP2R2A)_Del	9	92	7	115	1.58162	0.437967	7.2585	0.2608	0.8793	1.14392	0.880087	0.0234	0.06435	-0.336601	-0.015272	2.17792
															LUSC	TP53_Mut	8p22(PPP2R2A)_Del	10	154	1	17	0.79288	1	10.0633	0.7539	0.6309	1.41833	0.903607	0.0192	0.0603429	-0.792742	-0.01345	3.17415
															OV	TP53_Mut	8p22(PPP2R2A)_Del	44	351	5	32	0.748093	0.593311	44.2298	0.6654	0.5326	1.00171	0.679548	0.002	0.0146667	-0.808606	-0.09303	3.25804
BRCA_LumA	positive_differential	MAP3K1_Mut	8q23(YWHAZ)_Amp	9	21	16	173	4.64623	0.00229979	2.94	0.0006	0.9999	0.996312	0.095	BRCA_Other	MAP3K1_Mut	8q23(YWHAZ)_Amp	0	7	7	20	0.182222	0.29969	1.5298	1	0.1468	1.71304	0.976374	0.0104	0.04576	-0.151012	-0.174603	4.67229
BRCA_LumA	positive_differential	TP53_Mut	19q13(RFPL4A)_Amp	5	24	3	187	12.0262	0.00123539	0.9086	0.0005	0.9999	1.35114	0.095	BRCA_Her2	TP53_Mut	19q13(RFPL4A)_Amp	1	30	1	12	0.409836	0.508457	1.3194	0.895	0.5756	1.17162	0.987312	0.0068	0.0374	-0.600542	-0.061134	4.875
															BRCA_Other	TP53_Mut	19q13(RFPL4A)_Amp	0	10	1	23	0.746032	1	0.3194	1	0.6806	2.9789	0.976374	0.0003	0.0066	-0.189286	-0.025877	4.01081
BRCA_LumA	Non-differential interaction	MAP3K1_Mut	16p11(PRR14)_Amp	7	23	8	181	6.81477	0.00134603	1.7466	0.0002	1	1.09491	0.0633333
BRCA_LumA	Non-differential interaction	MAP3K1_Mut	16p11(PLK1)_Amp	7	23	6	183	9.00982	0.00043961	1.5198	P < 0.0001	1	1.13816	Q < 0.0001
BRCA_LumA	Non-differential interaction	MAP3K1_Mut	8p11(IKBKB)_Amp	10	20	15	174	5.76633	0.000426092	2.9725	0.0001	1	1.01082	0.0475
COADREAD_MSI	negative_differential	MLH1_Meth	KRAS_Mut	5	41	13	7	0.0736278	1.64735e-05	12.4071	1	P < 0.0001	1.14063	Q < 0.0001	UCEC_Low-CNA	MLH1_Meth	KRAS_Mut	1	1	13	74	5.51852	0.291369	0.3005	0.2873	0.9868	2.6338	0.9638	P < 0.0001	Q < 0.0001	0.840833	0.500575	-6.22789	de Vogel S et al., Ann Oncol, 2009	Li X et al., PLoS One, 2013
															UCEC_MSI	MLH1_Meth	KRAS_Mut	23	37	0	5	6.89333	0.152088	20.8627	0.0463	1	1.10546	0.9427	P < 0.0001	Q < 0.0001	-0.026786	0.65	-6.54881
COADREAD_MSI	Non-differential interaction	BRAF_Mut	KRAS_Mut	3	33	15	15	0.104478	0.000214712	10.4409	1	P < 0.0001	1.41079	Q < 0.0001																				Sinicrope FA et al., Gastroenterology, 2015	Li WQ et al., Mol Cancer, 2006	Ahmed D et al., Oncogenesis, 2013
COADREAD_Other	positive_differential	17q12(ERBB2)_Amp	ERBB2_Mut	4	8	3	263	39.8571	6.62615e-05	0.2867	P < 0.0001	1	2.55622	Q < 0.0001	LUAD	17q12(ERBB2)_Amp	ERBB2_Mut	0	6	6	211	2.50296	1	0.1687	1	0.8406	3.93648	0.880087	0.0064	0.0288	0.001871	-0.016372	3.99313
COADREAD_Other	positive_differential	KRAS_Mut	PIK3CA_Mut	31	91	11	145	4.35567	3.3328e-05	18.6255	P < 0.0001	1	1.08097	Q < 0.0001	LUAD	KRAS_Mut	PIK3CA_Mut	1	66	11	145	0.285387	0.113488	3.8888	0.9928	0.0555	1.34934	0.880087	0.0008	0.0072	0.072797	0	3.9319	Nosho K et al., Neoplasia, 2008	De Roock W et al., Lancet Oncol, 2011	Voutsina A et al., Mod Pathol, 2013
COADREAD_Other	Not re-tested interaction	18q21(SMAD4)_Del	SDK1_Mut	4	12	2	260	37.512	0.000104377	0.3286	P < 0.0001	1	2.37459	Q < 0.0001
GBM	negative_differential	9p21(CDKN2A)_Del	12q13(CDK4)_Amp	6	123	31	55	0.0927318	3.19644e-09	22.6982	1	P < 0.0001	1.13989	Q < 0.0001	BRCA_Her2	9p21(CDKN2A)_Del	12q13(CDK4)_Amp	0	1	1	42	9.44444	1	0.0399	1	0.9601	19.4815	0.987312	0.0205	0.0455556	0.667755	0.337209	-6.67026
															LUAD	9p21(CDKN2A)_Del	12q13(CDK4)_Amp	2	43	13	165	0.704555	0.741138	4.3483	0.9683	0.1333	1.9747	0.880087	0.0402	0.0778065	0.48428	0.287431	-2.92558
GBM	positive_differential	TP53_Mut	9p24(C9orf66)_Del	8	58	1	148	14.3846	0.000391085	2.5189	0.0003	1	1.12906	0.0122727	BLCA	TP53_Mut	9p24(C9orf66)_Del	2	47	3	43	0.654135	0.670889	2.5373	0.8279	0.4854	1.52943	0.954705	0.0028	0.0112	-0.240669	-0.058506	4.45879
															LUAD	TP53_Mut	9p24(C9orf66)_Del	6	95	7	115	1.04817	1	5.9004	0.5846	0.6363	1.18243	0.880087	0.0045	0.0158824	-0.170828	-0.050666	3.77859
															LUSC	TP53_Mut	9p24(C9orf66)_Del	11	153	1	17	0.87405	1	10.9488	0.7187	0.6788	1.43288	0.903607	0.0115	0.03	-0.618447	-0.048844	4.04067
															OV	TP53_Mut	9p24(C9orf66)_Del	13	382	1	36	0.858824	1	12.6165	0.5871	0.7722	1.11926	0.679548	0.0234	0.0501429	-0.632322	-0.020316	4.06602
GBM	positive_differential	RBP1_Meth	9p24(C9orf66)_Del	5	17	4	189	13.2349	0.000686311	0.9384	0.0003	1	1.62472	0.0122727	LUSC	RBP1_Meth	9p24(C9orf66)_Del	0	15	12	155	0.40129	0.602728	0.8908	1	0.3831	1.43358	0.903607	P < 0.0001	Q < 0.0001	-0.005711	-0.051131	5.04356
GBM	negative_differential	7p12(EGFR)_Amp	TP53_Mut	16	84	50	65	0.253266	1.41221e-05	28.502	0.9999	0.0001	0.859436	0.005625	BLCA	7p12(EGFR)_Amp	TP53_Mut	8	1	41	45	6.21285	0.0312231	4.5454	0.0166	0.9993	1.22273	0.954705	P < 0.0001	Q < 0.0001	0.542019	-0.041962	-4.61653	Ruano Y et al., Am J Clin Pathol, 2009	Watanabe K et al., Brain Pathol, 1996
															BRCA_LumB	7p12(EGFR)_Amp	TP53_Mut	2	0	37	49	6.6	0.193574	0.8307	0.1712	1	1.82694	0.967318	P < 0.0001	Q < 0.0001	0.563758	0.00455	-4.70374
															HNSC	7p12(EGFR)_Amp	TP53_Mut	28	3	182	86	3.85949	0.0114068	21.3686	0.0043	0.9992	1.02146	0.80323	P < 0.0001	Q < 0.0001	0.530051	-0.244322	-3.92968
															LUAD	7p12(EGFR)_Amp	TP53_Mut	11	4	90	118	3.34622	0.0310653	6.8188	0.0238	0.9945	1.16221	0.880087	P < 0.0001	Q < 0.0001	0.530972	0.00209	-3.72381
															LUSC	7p12(EGFR)_Amp	TP53_Mut	15	0	149	18	3.83612	0.368895	13.6895	0.2387	1	1.53314	0.903607	0.0087	0.027	0.563758	-0.457433	-3.92092
GBM	negative_differential	9p21(CDKN2A)_Del	12q13(LYZ)_Amp	1	128	12	74	0.069572	8.85198e-05	7.979	1	P < 0.0001	1.28884	Q < 0.0001	BLCA	9p21(CDKN2A)_Del	12q13(LYZ)_Amp	3	31	4	57	1.41975	0.697969	3.464	0.7791	0.5136	2.54866	0.954705	0.009	0.027	0.281391	0.073961	-4.35099
															BRCA_Basal	9p21(CDKN2A)_Del	12q13(LYZ)_Amp	1	9	1	65	6.89474	0.247368	0.3532	0.3246	0.9714	3.98938	0.942069	0.0004	0.0024	0.512042	0.124383	-6.63084
															BRCA_LumB	9p21(CDKN2A)_Del	12q13(LYZ)_Amp	1	4	11	72	2.10145	0.528411	1.0673	0.7063	0.7088	2.98114	0.967318	0.0178	0.0410769	0.581032	0.007005	-4.91673
															HNSC	9p21(CDKN2A)_Del	12q13(LYZ)_Amp	8	78	6	207	3.45664	0.0293536	5.6138	0.1399	0.9456	1.97775	0.842672	P < 0.0001	Q < 0.0001	0.359979	0.111366	-5.63472
															LUAD	9p21(CDKN2A)_Del	12q13(LYZ)_Amp	4	41	14	164	1.23016	0.764884	5.2086	0.8239	0.3576	1.94024	0.880087	0.0122	0.0305	0.433663	0.060883	-4.1442
															OV	9p21(CDKN2A)_Del	12q13(LYZ)_Amp	1	14	22	395	1.81839	0.565973	1.1783	0.7159	0.668	2.26581	0.692168	0.0163	0.03912	0.599434	0.086777	-4.70801
GBM	negative_differential	9p21(CDKN2A)_Del	RB1_Mut	2	127	16	70	0.083779	1.17531e-05	9.7708	1	0.0001	0.877085	0.005625	BRCA_Basal	9p21(CDKN2A)_Del	RB1_Mut	1	9	3	63	2.86466	0.438243	0.5381	0.45	0.9176	2.12676	0.942069	0.004	0.015	0.51967	0.140592	-5.09563
															BRCA_Other	9p21(CDKN2A)_Del	RB1_Mut	0	2	1	31	4.2	1	0.0598	1	0.9402	7.83584	0.976374	0.0391	0.0778065	0.584064	0.154797	-5.64766
GBM	positive_differential	IDH1_Mut	GSTP1_Meth	4	9	1	201	63.6316	3.98879e-05	0.4324	0.0002	1	3.29354	0.01	BLCA	IDH1_Mut	GSTP1_Meth	0	2	6	87	2.69231	1	0.1388	1	0.8651	4.82486	0.954705	0.0024	0.0102857	0.020385	-0.059566	4.56283
GBM	positive_differential	9p24(C9orf66)_Del	GSTP1_Meth	3	6	2	204	44.0462	0.000492653	0.2897	0.0013	1	3.84475	0.0344118	BLCA	9p24(C9orf66)_Del	GSTP1_Meth	0	5	6	84	1.18182	1	0.2769	1	0.7473	2.41221	0.954705	0.0007	0.0035	-0.027608	-0.056958	5.21994
															LUAD	9p24(C9orf66)_Del	GSTP1_Meth	0	13	8	202	0.882353	1	0.4511	1	0.6181	2.04995	0.880087	0.0007	0.0035	-0.031894	-0.028387	5.64152
GBM	negative_differential	7p12(EGFR)_Amp	RBP1_Meth	4	96	18	97	0.245764	0.00595399	9.8472	0.9997	0.0028	1.00529	0.07	LUSC	7p12(EGFR)_Amp	RBP1_Meth	2	13	13	154	2.11934	0.356366	1.1026	0.3061	0.917	1.32235	0.903607	0.0111	0.03	0.419565	0.078677	-3.10827
GBM	negative_differential	7p12(EGFR)_Amp	IDH1_Mut	0	100	13	102	0.0377741	0.000240562	5.4448	1	0.0007	0.963108	0.0253125	BLCA	7p12(EGFR)_Amp	IDH1_Mut	1	8	1	85	10.0588	0.181411	0.1872	0.1788	0.9916	3.6593	0.954705	0.0004	0.0024	0.409028	0.101416	-8.05685	Lv S et al., Int J Oncol, 2012	Piaskowski S et al., Br J Cancer, 2011
GBM	negative_differential	9p21(CDKN2A)_Del	TP53_Mut	20	109	46	40	0.163058	4.82669e-09	36.989	1	P < 0.0001	0.823735	Q < 0.0001	BRCA_Her2	9p21(CDKN2A)_Del	TP53_Mut	1	0	30	13	1.32787	1	0.6459	0.6459	1	0.904509	0.987312	0.0498	0.093375	0.731544	-0.162791	-3.02566	Fulci G et al., Oncogene, 2000
															BRCA_LumB	9p21(CDKN2A)_Del	TP53_Mut	2	3	37	46	0.885714	1	2.1027	0.7013	0.6493	1.4159	0.967318	0.0379	0.0778065	0.670319	0.089101	-2.44146
															BRCA_Other	9p21(CDKN2A)_Del	TP53_Mut	1	1	9	23	2.47368	0.508021	0.6193	0.5301	0.9108	2.57756	0.976374	0.0107	0.03	0.689877	0.253634	-3.9232
															HNSC	9p21(CDKN2A)_Del	TP53_Mut	63	23	147	66	1.21825	0.488711	59.6489	0.2141	0.8598	0.981296	0.842672	P < 0.0001	Q < 0.0001	0.473117	-0.155257	-2.90135
															KIRC	9p21(CDKN2A)_Del	TP53_Mut	1	12	9	352	4.45263	0.301058	0.2793	0.2467	0.9694	2.18697	0.704438	0.0015	0.00692308	0.698577	0.509953	-4.7712
															LUAD	9p21(CDKN2A)_Del	TP53_Mut	21	24	80	98	1.07377	0.867969	20.3224	0.4741	0.6606	1.04955	0.880087	0.0001	0.00075	0.534822	0.085446	-2.71923
															LUSC	9p21(CDKN2A)_Del	TP53_Mut	47	6	117	12	0.777414	0.785141	48.1006	0.813	0.3573	1.33788	0.903607	0.0064	0.0213333	0.39821	-0.372093	-2.2533
GBM	Non-differential interaction	PTEN_Mut	RBP1_Meth	1	43	21	150	0.241379	0.0531669	6.099	0.9998	0.0041	1.76395	0.0971053
GBM	Non-differential interaction	7p12(EGFR)_Amp	EGFR_Mut	19	81	8	107	3.02598	0.0121945	11.4031	0.0009	0.9997	0.890192	0.0253125
GBM	Non-differential interaction	IDH1_Mut	9p24(C9orf66)_Del	5	8	4	198	28.5425	3.89914e-05	0.4862	P < 0.0001	1	1.82424	Q < 0.0001
GBM	Non-differential interaction	9p21(CDKN2A)_Del	7p12(EGFR)_Amp	73	56	27	59	2.81464	0.000297573	61.8306	0.0009	0.9996	1.19151	0.0253125
GBM	Not re-tested interaction	7p12(EGFR)_Amp	LMNA_Meth	0	100	8	107	0.0629207	0.00783399	4.061	1	0.0008	1.50328	0.0253125
GBM	Not re-tested interaction	RBP1_Meth	LMNA_Meth	8	14	0	193	226.862	3.22166e-09	4.8952	0.0008	1	18.8484	0.0253125
GBM	Not re-tested interaction	IDH1_Mut	LMNA_Meth	6	7	2	200	69.5067	3.5448e-07	0.6778	P < 0.0001	1	2.63482	Q < 0.0001
GBM	Not re-tested interaction	RBP1_Meth	IDH1_Mut	13	9	0	193	549.947	2.138e-15	1.7816	P < 0.0001	1	1.91419	Q < 0.0001																				Chou AP et al., J Natl Cancer Inst, 2012
HNSC	negative_differential	11q13(CCND1)_Amp	4q34(IRF2)_Del	0	84	19	196	0.0596268	0.00254996	7.3885	1	P < 0.0001	1.89526	Q < 0.0001	BLCA	11q13(CCND1)_Amp	4q34(IRF2)_Del	1	12	2	80	3.864	0.360185	0.6702	0.5414	0.8803	3.82212	0.954705	0.0029	0.0116	0.169565	0.063982	-6.01799
															BRCA_Her2	11q13(CCND1)_Amp	4q34(IRF2)_Del	1	7	0	36	14.6	0.181818	0.2793	0.2793	1	5.08111	0.987312	P < 0.0001	Q < 0.0001	0.137209	0.088372	-7.93579
															BRCA_LumB	11q13(CCND1)_Amp	4q34(IRF2)_Del	2	28	2	56	1.98246	0.603034	1.9245	0.667	0.7228	3.07774	0.967318	0.0023	0.01104	-0.033333	0.053889	-5.05518
															BRCA_Other	11q13(CCND1)_Amp	4q34(IRF2)_Del	1	6	0	27	12.6923	0.205882	0.4321	0.4321	1	6.15321	0.976374	P < 0.0001	Q < 0.0001	0.118182	0.088372	-7.73378
															OV	11q13(CCND1)_Amp	4q34(IRF2)_Del	2	27	20	383	1.70067	0.65205	2.1712	0.662	0.6271	1.98655	0.679548	0.0037	0.0126857	0.234146	0.038744	-4.83399
HNSC	positive_differential	TP53_Mut	11q13(CCND1)_Amp	74	136	10	79	4.13239	1.13553e-05	58.254	P < 0.0001	1	0.97957	Q < 0.0001	BRCA_Basal	TP53_Mut	11q13(CCND1)_Amp	5	60	1	10	0.636364	1	5.2715	0.8468	0.5522	1.4185	0.942069	0.0276	0.0736	-0.224585	0.02145	2.69905	Mineta H et al., Oral Oncol, 1997	Xu L et al., Int J Cancer, 1994
															BRCA_Her2	TP53_Mut	11q13(CCND1)_Amp	5	26	3	10	0.622642	0.675963	5.4065	0.7817	0.5177	1.25797	0.987312	0.0168	0.0504	-0.089664	-0.11841	2.7305
															LUSC	TP53_Mut	11q13(CCND1)_Amp	18	146	5	13	0.30996	0.057154	20.9653	0.9926	0.0328	1.57128	0.903607	P < 0.0001	Q < 0.0001	-0.285681	-0.165418	3.73683
HNSC	positive_differential	TP53_Mut	CDKN2A_Mut	57	153	3	86	9.25779	4.21309e-07	41.9526	P < 0.0001	1	1.03021	Q < 0.0001	LUSC	TP53_Mut	CDKN2A_Mut	21	143	3	15	0.663514	0.711557	22.0266	0.886	0.3137	1.72449	0.903607	0.0004	0.0024	-0.264896	-0.132959	3.80247
HNSC	Non-differential interaction	9p21(CDKN2A)_Del	CDKN2A_Mut	2	84	58	155	0.0786426	5.94832e-08	16.2295	1	P < 0.0001	0.947071	Q < 0.0001
KIRC	Non-differential interaction	PBRM1_Mut	SETD2_Mut	25	107	17	225	3.05661	0.000919336	13.67	0.0002	1	0.92417	0.026																				Peña-Llopis S et al., Cancer Res, 2013
LAML	positive_differential	TP53_Mut	5q21(SRP19)_Del	6	5	1	152	120.152	1.27714e-07	0.3546	P < 0.0001	1	1.77897	Q < 0.0001	BRCA_Her2	TP53_Mut	5q21(SRP19)_Del	0	31	1	12	0.132275	0.295455	0.6619	1	0.3381	0.923639	0.987312	P < 0.0001	Q < 0.0001	-0.689083	-0.070387	9.8271	Milosevic JD et al., Am J Hematol, 2012
															OV	TP53_Mut	5q21(SRP19)_Del	15	380	1	36	0.99124	1	14.4333	0.5211	0.8174	1.14473	0.679548	0.0032	0.0049	-0.881614	-0.020491	6.92141
LAML	positive_differential	TP53_Mut	21q22(IGSF5)_Amp	5	6	3	150	36.3846	2.52755e-05	0.4046	P < 0.0001	1	1.65531	Q < 0.0001	BLCA	TP53_Mut	21q22(IGSF5)_Amp	1	48	2	44	0.550515	0.609175	1.5401	0.8871	0.4779	1.75596	0.954705	P < 0.0001	Q < 0.0001	-0.483278	-0.02387	6.0464
															BRCA_Basal	TP53_Mut	21q22(IGSF5)_Amp	5	60	0	11	2.09091	1	4.398	0.5144	1	1.2914	0.942069	0.0534	0.0534	-0.806609	0.019608	4.12113
															BRCA_Her2	TP53_Mut	21q22(IGSF5)_Amp	1	30	0	13	1.32787	1	0.6547	0.6547	1	0.91503	0.987312	0.018	0.021	-0.659213	0.019608	4.77614
															BRCA_LumB	TP53_Mut	21q22(IGSF5)_Amp	3	36	2	47	1.82192	0.651514	2.1053	0.3469	0.8981	1.43047	0.967318	0.0035	0.0049	-0.395273	-0.021208	4.3198
															UCEC_Serous	TP53_Mut	21q22(IGSF5)_Amp	1	51	1	3	0.0679612	0.138961	1.8511	0.9959	0.1448	0.390631	0.91503	P < 0.0001	Q < 0.0001	-0.905983	-0.230392	9.0644
LAML	Not re-tested interaction	NPM1_Mut	DNMT3A_Mut	19	26	19	100	3.79245	0.000747647	10.0838	0.0002	1	1.02191	0.01995																				Loghavi S et al., J Hematol Oncol, 2014	Thol F et al., J Clin Oncol, 2011
LAML	Not re-tested interaction	FLT3_Mut	NPM1_Mut	23	25	22	94	3.87059	0.000417225	12.7709	P < 0.0001	1	1.01145	Q < 0.0001																				Loghavi S et al., J Hematol Oncol, 2014	Thol F et al., J Clin Oncol, 2011
LUAD	Non-differential interaction	KRAS_Mut	EGFR_Mut	0	67	27	129	0.0348822	5.96778e-05	8.6619	1	P < 0.0001	1.22042	Q < 0.0001																				Shigematsu H et al., J Natl Cancer Inst, 2005	Dearden S et al., Ann Oncol, 2013	Stella GM et al., J Cancer Res Clin Oncol, 2013
LUAD	Non-differential interaction	TP53_Mut	KRAS_Mut	19	82	48	74	0.363074	0.00116448	31.6308	1	P < 0.0001	1.16253	Q < 0.0001																				Le Calvez F et al., Cancer Res, 2005
LUSC	positive_differential	MGMT_Meth	7p12(EGFR)_Amp	7	10	8	157	13.2353	7.06519e-05	1.2701	P < 0.0001	1	1.28881	Q < 0.0001	GBM	MGMT_Meth	7p12(EGFR)_Amp	38	55	62	60	0.671495	0.16843	40.6752	0.8322	0.2544	0.84856	0.783547	P < 0.0001	Q < 0.0001	-0.418381	-0.459712	4.30087
															HNSC	MGMT_Meth	7p12(EGFR)_Amp	4	33	27	235	1.15034	1	4.4478	0.688	0.5261	1.38252	0.842672	0.0002	0.000466667	-0.063254	-0.054569	3.52426
LUSC	negative_differential	9p21(CDKN2A)_Del	CDKN2A_Meth	0	53	43	86	0.0185842	4.31758e-08	11.5199	1	P < 0.0001	0.924395	Q < 0.0001	BLCA	9p21(CDKN2A)_Del	CDKN2A_Meth	1	33	1	60	1.80597	1	0.652	0.5501	0.8981	1.92875	0.954705	P < 0.0001	Q < 0.0001	0.026456	0.31694	-6.60256
LUSC	Non-differential interaction	9p21(CDKN2A)_Del	CDKN2A_Mut	0	53	24	105	0.0402441	0.000174444	7.3284	1	P < 0.0001	1.20288	Q < 0.0001
OV	positive_differential	1q42(KIF26B)_Amp	17(C17orf63)_Amp	8	49	4	371	14.1762	1.88017e-05	2.2825	0.0002	1	2.00286	0.0879714	BRCA_Her2	1q42(KIF26B)_Amp	17(C17orf63)_Amp	0	8	9	27	0.170279	0.174963	2.203	1	0.0544	2.30914	0.987312	P < 0.0001	Q < 0.0001	-0.111905	-0.239333	6.37943
															UCEC_Serous	1q42(KIF26B)_Amp	17(C17orf63)_Amp	0	9	6	41	0.336032	0.574804	1.2804	1	0.214	2.33824	0.91503	0.0016	0.028875	-0.063333	-0.116993	5.39873
OV	negative_differential	8q24(MYC)_Amp	19q12(CCNE1)_Amp	33	162	60	177	0.604832	0.045184	51.5362	1	P < 0.0001	1.73886	Q < 0.0001	BLCA	8q24(MYC)_Amp	19q12(CCNE1)_Amp	5	7	11	72	4.62319	0.0277464	3.0517	0.142	0.9596	2.3241	0.954705	0.0021	0.028875	0.389269	0.120634	-2.93428
															BRCA_Other	8q24(MYC)_Amp	19q12(CCNE1)_Amp	1	7	0	26	10.6	0.235294	0.4781	0.4781	1	5.58976	0.976374	P < 0.0001	Q < 0.0001	0.265755	0.253165	-4.13139
OV	positive_differential	3q26(ZNF639,PIK3CA)_Amp	2q32(NAB1)_Amp	22	140	2	268	17.1993	2.05763e-08	11.694	P < 0.0001	1	1.7759	Q < 0.0001	HNSC	3q26(ZNF639,PIK3CA)_Amp	2q32(NAB1)_Amp	4	59	8	228	2.03312	0.286326	3.656	0.5236	0.7163	2.03177	0.842672	0.0079	0.0869	0.137562	-0.026491	3.08058
OV	Non-differential interaction	8p23(FBXO25)_Del	4q34(IRF2)_Del	12	44	10	366	9.80471	1.7146e-06	4.0884	0.0002	1	1.82476	0.0879714
OV	Non-differential interaction	8p23(FBXO25)_Del	4q32(ANP32C)_Del	7	49	2	374	22.697	1.27209e-05	1.7086	P < 0.0001	1	2.17288	Q < 0.0001
OV	Non-differential interaction	8p22(PPP2R2A)_Del	4q34(IRF2)_Del	13	36	9	374	14.5804	2.51652e-08	3.6087	P < 0.0001	1	1.85166	Q < 0.0001
OV	Non-differential interaction	8q24(MYC)_Amp	BRCA1_Meth	39	156	17	220	3.18019	8.77801e-05	27.3208	0.0001	0.9999	1.22799	0.076975
OV	Non-differential interaction	6q25(MLLT4)_Del	18q21(SMAD4)_Del	7	11	9	405	27.8375	5.57545e-07	0.9867	P < 0.0001	1	2.38475	Q < 0.0001
OV	Non-differential interaction	7q36(UBE3C)_Amp	19q13(SAMD4B)_Amp	1	55	49	327	0.178815	0.0118687	9.1079	1	0.0002	1.71484	0.0879714
OV	Non-differential interaction	19q12(CCNE1)_Amp	BRCA1_Meth	4	89	52	287	0.275339	0.00464359	13.2561	1	0.0002	1.21705	0.0879714																				Etemadmoghadam D et al., PNAS, 2013
OV	Non-differential interaction	8p22(PPP2R2A)_Del	5q11(PDE4D)_Del	11	38	11	372	9.67532	3.6609e-06	3.5636	P < 0.0001	1	1.82513	Q < 0.0001
OV	Non-differential interaction	8p22(PPP2R2A)_Del	4q32(ANP32C)_Del	8	41	1	382	52.2289	1.31622e-07	1.4833	P < 0.0001	1	2.19572	Q < 0.0001
OV	Non-differential interaction	7q36(UBE3C)_Amp	6pter-p22(GFOD1)_Amp	19	37	30	346	5.90754	7.80831e-07	8.8856	0.0002	1	1.70427	0.0879714
OV	Not re-tested interaction	15q15(LOC100131089)_Del	4(FAM190A)_Del	4	10	5	413	32.2208	8.01792e-05	0.4323	0.0002	1	3.30608	0.0879714
UCEC_Low-CNA	negative_differential	PIK3CA_Mut	PIK3R1_Mut	3	44	26	16	0.0489718	1.38453e-08	14.6678	1	P < 0.0001	0.967277	Q < 0.0001	COADREAD_MSI	PIK3CA_Mut	PIK3R1_Mut	1	17	3	45	1.11429	1	1.1915	0.7675	0.6576	1.9958	0.946576	0.0066	0.066	0.45914	0.556548	-4.50802	Urick ME et al., Cancer Res, 2011
															UCEC_Serous	PIK3CA_Mut	PIK3R1_Mut	2	24	5	25	0.473098	0.431047	2.983	0.8925	0.3524	1.17114	0.91503	0.02	0.1	0.243537	0.452381	-3.27212
UCEC_MSI	negative_differential	PIK3CA_Mut	PIK3R1_Mut	2	32	18	13	0.0561331	6.33452e-06	10.4253	1	P < 0.0001	1.14164	Q < 0.0001	COADREAD_MSI	PIK3CA_Mut	PIK3R1_Mut	1	17	3	45	1.11429	1	1.1915	0.7675	0.6576	1.9958	0.946576	0.0097	0.097	0.436918	0.518145	-4.31112	Urick ME et al., Cancer Res, 2011
UCEC_Serous	positive_differential	19q13(SAMD4B)_Amp	20q12(CHD6)_Amp	4	2	0	50	181.8	4.08397e-05	0.6014	P < 0.0001	1	3.07769	Q < 0.0001	BRCA_Basal	19q13(SAMD4B)_Amp	20q12(CHD6)_Amp	0	5	2	69	2.52727	1	0.1848	1	0.8222	5.46879	0.942069	0.0038	0.0038	-0.029106	-0.028169	6.16863
															OV	19q13(SAMD4B)_Amp	20q12(CHD6)_Amp	2	48	7	375	2.58076	0.279776	1.5153	0.4697	0.8181	2.19584	0.679548	0.0008	0.0016	-0.075014	-0.018325	6.13842
