# Supplementary material for: Cancer type-dependent genetic interactions between cancer driver alterations indicate plasticity of epistasis across cell types
Source: Mol Syst Biol. 2015 Jul 30;11(7):824. doi: 10.15252/msb.20156102 (PMC4547852; doi:10.15252/msb.20156102)
Supplement: Supplementary file 6 [file msb0011-0824-sd6.xlsx]

## Sheet: Sheet1
		>>redundant				>>non.redundant
	num.tested_int	tested_other	tested_same	det_other	det_same	tested_other	tested_same	det_other	det_same
BRCA_lumA	6	10	12	5	4	2	6	1	3
COADREAD_MSI	2	7	4	2	0	2	2	1	0
COADREAD_ND	2	6	3	2	0	2	1	2	0
UCEC_Low-CNA	1	6	4	1	1	1	1	1	1
UCEC_MSI	1	6	4	1	0	1	1	1	0
UCEC_serous	1	2	0	2	0	1	0	1	0
sum	13	37	27	13	5	9	11	7	4
Cancer type	detected	Tested	Tested_other	Tested_same	Differential	Diff_other	Diff_same
BRCA_lumA	6	6 (22)	10	12	3 (9)	5	4
COADREAD_MSI	2	2 (11)	7	4	1 (2)	2	0
COADREAD_ND	3	2 (9)	6	3	2 (2)	2	0
UCEC_Low-CNA	1	1 (10)	6	4	1 (2)	1	1
UCEC_MSI	1	1 (10)	6	4	1 (1)	1	0
UCEC_serous	1	1 (2)	2	0	1 (2)	2	0

## Sheet: Sheet2
Table EV5. Differential interactions are detected comparing between both cancer types and cancer subtypes from the same tissue.
Cancer type	Total number of detected interactions	Number of interactions re-tested in a different cancer type or subtype	Number of interactions retested in cancer types and subtypes from different tissues	Number of interactions retested in different cancer subtypes from the same tissue	Total number of interactions detected as differential	Number of differential interactions in cancer types and subtypes from different tissues	Number of differential interactions in cancer subtypes from the same tissue
BRCA_lumA	6	6 (22)	2 (10)	6 (12)	3 (9)	1 (5)	3 (4)
COADREAD_MSI	2	2 (11)	2 (7)	2 (4)	1 (2)	1 (2)	0 (0)
COADREAD_Other	3	2 (9)	2 (6)	1 (3)	2 (2)	2 (2)	0 (0)
UCEC_Low-CNA	1	1 (10)	1 (6)	1 (4)	1 (2)	1 (1)	1 (1)
UCEC_MSI	1	1 (10)	1 (6)	1 (4)	1 (1)	1 (1)	0 (0)
UCEC_serous	1	1 (2)	1 (2)	0 (0)	1 (2)	1 (2)	0 (0)
For the interactions detected in the three tissues where we considered subtypes (i.e. BRCA, COADREAD, UCEC), we tested 9 interactions a total of 37 times in different cancers (or in subtypes of different cancers) and detected 7/9 interactions as differential in at least one comparison (13/37 tests, 35%).
We tested 11 interactions 27 times in different subtypes of cancer from the same tissue and detected 4/11 as differential (5/27 tests, 19%). There is no significant difference in the number of interactions detected in the within tissue vs. between tissue comparisons (P = 0.17, Fisher’s exact test).
Numbers in parentheses indicate the total number of interactions retested and detected, including any redundancy of retesting and detection across different cancer types.
